# Supplementary material for: Anion–π interactions influence pKa values
Source: Beilstein J Org Chem. 2011 Mar 17;7:320–8. doi: 10.3762/bjoc.7.42 (PMC3079108; doi:10.3762/bjoc.7.42)
Supplement: File 5 — Crystal information data file for compound 4. [file Beilstein_J_Org_Chem-07-320-s005.cif]

# processed by $Id: maxuscif.py,v 1.26 2004/08/26 09:39:52 hooft Exp $

data_collect

_diffrn_measurement_device_type  'KappaCCD'
_diffrn_measurement_device  '95mm CCD camera on \k-goniostat'
_diffrn_detector_area_resol_mean    9
_diffrn_radiation_monochromator        'vertically mounted graphite crystal'
_computing_data_collection 'Collect (Bruker AXS BV, 1997-2004)'
_diffrn_measurement_method       'CCD'

# Orientation matrix from 'scale_all.out'
_diffrn_orient_matrix_type 'by Bruker AXS Collect from scalepack cell'
_diffrn_orient_matrix_UB_11    -0.0137527
_diffrn_orient_matrix_UB_21    0.0703568
_diffrn_orient_matrix_UB_31    0.0223573
_diffrn_orient_matrix_UB_12    0.0308596
_diffrn_orient_matrix_UB_22    -0.0300514
_diffrn_orient_matrix_UB_32    0.1135523
_diffrn_orient_matrix_UB_13    0.0407550
_diffrn_orient_matrix_UB_23    0.0154057
_diffrn_orient_matrix_UB_33    -0.0069987


loop_
    _reflns_scale_group_code
    _reflns_scale_meas_F
          1 1.0


_symmetry_cell_setting            'monoclinic'
_chemical_formula_sum         'C17H14O'
_chemical_name_common 'Compound X'
_symmetry_space_group_name_H-M    'C2'
loop_
_diffrn_radiation_wavelength
_diffrn_radiation_wavelength_id
   0.71073 all
_diffrn_radiation_type 'Mo K-alpha'

_cell_length_a  13.39910(50)
_cell_length_b   8.23400(29)
_cell_length_c  22.80150(80)
_cell_angle_alpha    90.0000
_cell_angle_beta     96.3574(24)
_cell_angle_gamma    90.0000

_cell_volume    2500.178(157)
_cell_measurement_reflns_used     3049
_cell_measurement_theta_min        2.910
_cell_measurement_theta_max        27.485


_computing_cell_refinement 'HKL Scalepack (Otwinowski & Minor 1997)'
_computing_data_reduction 'HKL Denzo and Scalepack (Otwinowski & Minor 1997)'

loop_
_refln_index_h
_refln_index_k
_refln_index_l
_refln_F_squared_meas
_refln_F_squared_sigma
_refln_scale_group_code
   0    0    5     0.00     0.30  279
   0    0   -5     0.80     0.50    6
   0    0    6  2236.20    71.00  278
   0    0   -6  2168.90    69.50    5
   0    0    7     0.40     0.60  132
   0    0    7     0.50     0.60  277
   0    0   -7    -0.10     0.50    4
   0    0    8   628.80    21.10  276
   0    0   -8   618.50    20.90    3
   0    0   -8   616.10    21.30  293
   0    0    9    -0.20     0.50  275
   0    0   -9    -0.50     0.60    2
   0    0   -9    -0.20     0.50  294
   0    0   10   222.80     8.80  129
   0    0   10   223.40     8.20  274
   0    0  -10   225.60     8.50  296
   0    0   11     1.10     0.80  128
   0    0   11     0.10     0.60  273
   0    0  -11     0.40     0.80  151
   0    0  -11     1.00     0.60  297
   0    0   12     5.30     0.90   23
   0    0   12     2.20     0.90  127
   0    0   12     4.00     0.80  272
   0    0  -12     3.30     0.90  152
   0    0  -12     4.80     0.80  298
   0    0   13    -0.10     0.80   24
   0    0   13    -0.60     0.80  126
   0    0   13     1.10     0.70  270
   0    0  -13     1.10     0.90  153
   0    0  -13     0.80     0.80  299
   0    0   14    11.60     1.30   25
   0    0   14    14.10     1.40  125
   0    0   14    11.00     1.30  269
   0    0  -14    14.80     1.60  154
   0    0  -14     8.70     1.10  300
   0    0   15     0.30     0.80   26
   0    0   15    -0.80     1.00  124
   0    0   15     0.40     0.80  268
   0    0  -15    -1.40     0.90  155
   0    0  -15    -0.20     0.70  301
   0    0   16    15.50     1.60   28
   0    0   16    16.80     1.80  123
   0    0   16    18.80     1.80  267
   0    0  -16    20.70     1.80  156
   0    0  -16    16.00     1.60  302
   0    0   17     1.90     1.00   29
   0    0   17     0.10     1.10  122
   0    0   17     0.60     0.90  266
   0    0  -17     0.30     1.10  157
   0    0  -17    -0.50     0.80  304
   0    0   18    -0.40     1.00   30
   0    0   18     1.60     1.20  121
   0    0   18     1.60     1.20  265
   0    0  -18     1.00     1.10  158
   0    0  -18     0.00     0.90  305
   0    0   19    -1.10     1.30   31
   0    0   19    -0.50     1.10  119
   0    0   19     0.50     1.20  263
   0    0  -19     0.70     1.20  160
   0    0  -19     0.30     1.10  306
   0    0   20    11.10     1.80   32
   0    0   20    11.40     1.70  118
   0    0   20    14.70     2.10  262
   0    0  -20    10.20     1.90  161
   0    0  -20     9.80     1.50  307
   0    0   21     0.20     1.20   33
   0    0   21     1.20     1.30  117
   0    0   21     1.50     1.40  261
   0    0  -21     1.10     1.80  162
   0    0  -21     0.50     1.00  309
   0    0   22    39.00     2.90   34
   0    0   22    30.50     3.00  116
   0    0   22    35.20     3.00  259
   0    0  -22    45.50     3.50  163
   0    0  -22    40.30     3.30  310
   0    0   23     1.70     1.50   36
   0    0   23     0.20     1.60  115
   0    0   23     0.70     1.70  258
   0    0  -23     3.20     1.70  164
   0    0  -23     0.30     1.20  311
   0    0   24    10.80     2.10   37
   0    0   24     5.10     2.00  113
   0    0   24    11.50     2.00  257
   0    0  -24     8.30     2.30  166
   0    0  -24     6.60     1.60  313
   0    0   25     4.50     1.90   38
   0    0   25     0.90     2.00  255
   0    0  -25    -3.10     1.70  314
   0    0   26   111.10     6.50   40
   0    0  -26   130.70     9.00  179
   0    0  -26   102.50     6.10  315
   0    0   27     3.10     2.10   41
   0    0  -27    -0.90     2.40  180
   0    0   28     2.50     1.90   42
   0    0  -28    -1.10     3.90  181
   0    0   29     0.20     1.90   44
   0    0  -29     0.80     4.40  182
   0    2    0    27.40     1.50   30
   0    2    0    23.20     1.30  150
   0   -2    0    30.40     1.80   21
   0   -2    0    26.50     1.50  159
   0    2    1    98.00     4.00   28
   0    2    1    96.90     4.20  149
   0    2   -1    93.20     4.10   34
   0    2   -1   100.00     4.10  152
   0   -2   -1    92.40     3.70   20
   0   -2   -1    91.80     4.00  157
   0   -2    1    92.20     3.60   23
   0   -2    1    89.70     3.90  162
   0    2    2   571.10    19.00  147
   0    2   -2   543.90    19.50   39
   0    2   -2   534.40    18.50  153
   0   -2   -2   588.30    20.40   19
   0   -2   -2   556.90    19.60  155
   0   -2    2   579.70    19.20   25
   0   -2    2   557.40    18.90  167
   0    2    3    98.70     4.30  146
   0    2   -3   101.50     4.10   46
   0    2   -3    96.20     4.00  155
   0    2   -3   108.00     3.40  203
   0   -2   -3   101.90     4.20   17
   0   -2    3    98.20     3.90  174
   0    2    4  1447.90    49.10  145
   0    2   -4  1477.70    46.00   57
   0    2   -4  1383.20    45.80  158
   0    2   -4  1433.80    46.70  183
   0    2   -4  1493.00    48.00  252
   0   -2   -4  1437.80    47.50   16
   0    2    5  1407.50    47.60  143
   0    2   -5  1475.80    45.00   74
   0    2   -5  1315.60    44.80  162
   0    2   -5  1444.00    47.80  256
   0   -2   -5  1450.60    47.30   15
   0    2    6    39.70     2.30  142
   0    2    6    35.20     1.90  326
   0    2   -6    33.90     1.40   97
   0    2   -6    29.80     1.30  167
   0    2   -6    33.00     2.00  259
   0   -2   -6    36.20     2.30   14
   0   -2    6    28.50     1.20   39
   0    2    7   752.00    27.30  141
   0    2    7   770.90    27.30  321
   0    2   -7   801.10    24.50  121
   0    2   -7   741.80    26.20  262
   0   -2   -7   751.10    25.80   12
   0   -2    7   755.60    23.70   48
   0    2    8  1139.90    39.10  140
   0    2    8  1169.00    39.70  316
   0    2   -8  1155.10    36.50  136
   0    2   -8  1148.00    40.00  265
   0   -2   -8  1121.90    37.20   11
   0   -2    8   981.10    34.20    8
   0   -2    8  1182.30    34.50   60
   0    2    9     8.60     1.40  139
   0    2    9    12.70     1.20  312
   0    2   -9    10.40     1.40  267
   0   -2   -9     6.80     1.30   10
   0   -2    9    10.60     0.60   72
   0    2   10   659.20    26.20   25
   0    2   10   685.40    25.00  138
   0    2   10   688.00    24.50  307
   0    2  -10   694.30    25.40  270
   0   -2  -10   674.50    24.00    9
   0   -2   10   725.00    23.10   80
   0    2   11   245.10    10.40   25
   0    2   11   267.90    10.40  136
   0    2   11   247.90     9.30  304
   0    2  -11   251.80     8.70  152
   0    2  -11   227.80     9.20  272
   0   -2  -11   255.50     9.80    8
   0   -2   11   253.70     9.40   86
   0    2   12    25.20     2.20   26
   0    2   12    27.20     2.30  135
   0    2   12    27.80     1.90  300
   0    2  -12    28.50     1.50  155
   0    2  -12    24.10     2.10  274
   0   -2  -12    23.10     2.30    7
   0   -2   12    26.30     1.60   90
   0   -2   12    21.70     1.90  252
   0    2   13   120.70     5.80   26
   0    2   13   133.20     6.10  134
   0    2   13   132.40     5.50  297
   0    2  -13   135.00     5.30  157
   0    2  -13   125.10     6.00  276
   0   -2  -13   136.30     6.30    6
   0   -2  -13   131.10     5.90  155
   0   -2  -13   137.40     5.80  330
   0   -2   13   123.90     5.30   93
   0   -2   13   124.90     5.90  252
   0    2   14    95.90     5.30   27
   0    2   14    98.70     4.80  133
   0    2   14   105.30     4.70  294
   0    2  -14   100.10     5.30  279
   0   -2  -14    96.10     5.00    5
   0   -2  -14    95.90     5.20  156
   0   -2  -14    97.00     5.10  329
   0   -2   14    88.80     3.60   30
   0   -2   14    91.10     5.30  252
   0    2   15    -0.60     1.30   28
   0    2   15     1.70     1.10  132
   0    2   15     0.70     0.80  291
   0    2  -15    -0.10     0.60  160
   0    2  -15    -0.40     1.00  281
   0   -2  -15     0.00     1.30    3
   0   -2  -15     1.10     1.40  156
   0   -2  -15     0.30     0.80  329
   0   -2   15     0.60     0.60   32
   0   -2   15     0.00     0.40   96
   0   -2   15     5.10     2.10  252
   0    2   16    16.10     2.20   28
   0    2   16    12.60     1.80  131
   0    2   16    21.60     1.70  288
   0    2  -16    15.00     1.20  162
   0    2  -16    10.80     1.60  282
   0   -2  -16    18.20     2.20    2
   0   -2  -16    17.50     2.30  157
   0   -2  -16    17.80     1.50  328
   0   -2   16    17.90     1.20   33
   0    2   17    11.90     1.90   29
   0    2   17    16.50     2.20  130
   0    2   17    13.70     1.70  285
   0    2  -17    12.20     1.20  164
   0    2  -17    12.40     1.80  284
   0   -2  -17    10.70     2.00    1
   0   -2  -17    14.80     2.20  158
   0   -2  -17    14.00     1.50  328
   0   -2   17    13.80     1.10   35
   0    2   18    25.50     2.60   30
   0    2   18    27.50     2.80  129
   0    2   18    19.50     1.90  283
   0    2  -18    21.00     1.50  165
   0    2  -18    15.80     2.20  286
   0   -2  -18    21.70     2.60  159
   0   -2  -18    18.70     1.80  329
   0   -2   18    21.80     1.40   37
   0    2   19     2.30     1.70   31
   0    2   19     1.80     1.90  128
   0    2   19     1.50     1.30  280
   0    2  -19     2.40     0.80  167
   0    2  -19     1.10     1.30  288
   0   -2  -19     0.50     1.70  159
   0   -2  -19     1.80     0.90  329
   0   -2   19     2.50     0.70   38
   0   -2   19    -0.40     0.70   96
   0    2   20    12.10     2.20   32
   0    2   20     5.90     2.10  126
   0    2   20     6.90     1.50  278
   0    2  -20     7.20     1.20  168
   0    2  -20     9.00     1.90  290
   0   -2  -20     6.20     2.10  160
   0   -2  -20     2.80     1.30  329
   0   -2   20     6.70     1.00   40
   0    2   21   145.20     7.20   32
   0    2   21   165.80     8.90  125
   0    2   21   143.90     7.10  276
   0    2  -21   136.00     6.60  170
   0    2  -21   160.50     9.00  179
   0    2  -21   161.70     8.20  291
   0   -2  -21   135.00     7.10  161
   0   -2  -21   140.80     6.80  330
   0   -2   21   121.80     5.90   41
   0    2   22    57.40     3.90   33
   0    2   22    43.80     4.00  124
   0    2   22    51.60     3.40  273
   0    2  -22    48.90     2.90  172
   0    2  -22    57.00     4.70  180
   0    2  -22    53.10     4.10  293
   0   -2  -22    44.00     3.70  162
   0   -2   22    46.10     2.60   43
   0    2   23     1.60     1.80   34
   0    2   23     3.80     1.90  123
   0    2   23     3.30     2.00  271
   0    2  -23     8.40     2.70  180
   0    2  -23     1.90     1.90  295
   0   -2  -23     3.90     2.30  163
   0   -2   23     2.70     1.10   45
   0   -2   23     4.50     1.20   94
   0    2   24    37.10     3.40   35
   0    2   24    37.30     4.20  122
   0    2   24    44.60     3.50  269
   0    2  -24    42.60     3.90  181
   0    2  -24    51.80     4.80  297
   0   -2  -24    43.50     4.50  164
   0   -2   24    44.90     2.60   46
   0   -2   24    43.50     3.30   93
   0    2   25    32.30     3.30   36
   0    2  -25    34.60     4.30  182
   0    2  -25    29.80     3.20  298
   0   -2  -25    29.40     3.80  165
   0    2   26     1.30     2.20   37
   0    2  -26    -0.90     2.80  182
   0    2  -26     2.10     2.00  300
   0   -2   26     0.70     1.10   50
   0    2   27    28.20     3.90   38
   0    2  -27    26.40     4.70  183
   0    2  -27    24.10     3.40  302
   0   -2  -27    27.20     4.50  179
   0   -2   27    26.10     2.20   53
   0    2   28    20.60     3.40   39
   0    2  -28    21.20     4.10  184
   0   -2  -28    22.20     5.40  180
   0    4    0     5.40     1.10   35
   0    4    0     3.80     1.10  145
   0   -4    0     3.60     1.00   17
   0   -4    0     5.30     1.10  163
   0    4    1     2.00     1.10   33
   0    4    1     0.40     0.70  145
   0    4   -1    -0.30     0.80   37
   0    4   -1     1.00     0.80  146
   0   -4   -1     0.90     1.00   16
   0   -4   -1    -1.20     0.60  162
   0   -4    1    -1.40     0.80   17
   0   -4    1     0.70     0.80  165
   0   -4    1     0.50     0.30  182
   0    4    2     1.30     1.00   32
   0    4    2     1.00     1.00  144
   0    4   -2     1.60     0.70   39
   0    4   -2     1.20     0.80  146
   0   -4   -2     0.50     1.00   16
   0   -4    2    -0.10     0.70   18
   0   -4    2     0.00     0.70  168
   0    4    3    10.10     1.50   31
   0    4    3     8.40     1.40  144
   0    4   -3     9.90     1.10   42
   0    4   -3     6.00     1.00  146
   0   -4   -3     9.00     1.50   15
   0   -4    3     6.80     1.00   18
   0   -4    3     8.40     1.00  171
   0    4    4    78.30     4.60   30
   0    4    4    88.80     5.00  143
   0    4   -4    84.20     4.20   46
   0    4   -4    90.90     4.00  146
   0   -4   -4    89.80     4.50   15
   0   -4    4    81.40     3.70   18
   0   -4    4    79.10     3.50  174
   0    4    5   441.30    17.00  142
   0    4   -5   416.80    15.80   50
   0    4   -5   434.30    15.50  146
   0   -4   -5   439.40    16.90   14
   0   -4    5   434.50    16.40   17
   0    4    6     8.30     1.60  142
   0    4   -6     6.90     0.80   56
   0    4   -6     3.20     0.70  145
   0    4   -6     5.70     1.20  253
   0   -4   -6     6.30     1.60   13
   0   -4    6     7.90     0.90   17
   0    4    7    52.00     3.20  141
   0    4   -7    47.10     2.40   63
   0    4   -7    47.70     2.40  144
   0    4   -7    47.90     3.10  255
   0   -4   -7    51.50     3.50   12
   0    4    8     2.00     1.20  140
   0    4   -8     1.70     0.50   73
   0    4   -8     0.80     0.50  142
   0    4   -8     1.10     0.40  204
   0    4   -8     0.80     0.80  257
   0   -4   -8     2.40     1.50   12
   0   -4    8    -0.50     0.40   14
   0    4    9    17.00     2.20  139
   0    4    9    20.40     1.90  328
   0    4   -9    18.70     1.20   86
   0    4   -9    17.60     1.10  139
   0    4   -9    18.30     1.10  197
   0    4   -9    19.70     2.00  259
   0   -4   -9    16.10     2.30   11
   0   -4    9    20.30     1.10   10
   0    4   10   123.60     6.70  139
   0    4   10   123.50     5.70  325
   0    4  -10    99.00     3.70  130
   0    4  -10   116.00     5.00  193
   0    4  -10   111.00     5.90  261
   0   -4  -10   120.40     6.30   10
   0    4   11   121.50     6.10   29
   0    4   11   110.90     6.60  138
   0    4   11   120.80     6.40  321
   0    4  -11   112.60     4.90  190
   0    4  -11   115.50     6.30  263
   0   -4  -11   113.50     6.60    9
   0   -4  -11   100.80     5.40  158
   0    4   12    57.20     4.00   30
   0    4   12    53.60     3.90  137
   0    4   12    56.50     3.70  318
   0    4  -12    54.10     2.80  188
   0    4  -12    59.50     4.00  265
   0   -4  -12    49.90     4.00    8
   0   -4  -12    47.50     3.60  158
   0    4   13     8.90     1.50   30
   0    4   13     5.70     1.60  136
   0    4   13     7.70     1.30  315
   0    4  -13     8.70     1.30  187
   0    4  -13     7.30     1.90  267
   0   -4  -13     9.10     2.00    7
   0   -4  -13    11.60     2.20  158
   0    4   14     5.20     2.00   30
   0    4   14     4.30     1.70  135
   0    4   14     8.00     1.30  312
   0    4  -14     9.40     1.30  186
   0    4  -14     7.30     1.90  269
   0   -4  -14     1.70     2.00    6
   0   -4  -14     7.60     2.30  159
   0    4   15   714.80    28.00   31
   0    4   15   729.20    32.00  134
   0    4   15   750.80    29.30  308
   0    4  -15   749.90    28.10  186
   0    4  -15   732.10    29.70  270
   0   -4  -15   738.10    27.60    6
   0   -4  -15   716.10    28.00  159
   0    4   16   476.10    20.20   31
   0    4   16   460.20    20.50  133
   0    4   16   478.30    20.60  305
   0    4  -16   454.30    20.00  186
   0    4  -16   463.70    20.20  272
   0   -4  -16   459.70    19.60    5
   0   -4  -16   470.80    20.80  160
   0    4   17   253.50    11.70   32
   0    4   17   275.00    13.00  132
   0    4   17   245.80    11.20  302
   0    4  -17   235.50    11.30  186
   0    4  -17   254.70    11.90  274
   0   -4  -17   222.50    11.60    4
   0   -4  -17   230.80    11.60  160
   0    4   18    56.90     4.50   32
   0    4   18    55.80     4.90  131
   0    4   18    49.40     3.80  299
   0    4  -18    55.90     3.60  186
   0    4  -18    50.20     4.60  276
   0   -4  -18    50.30     4.40  161
   0    4   19    34.90     3.80   33
   0    4   19    38.30     4.00  130
   0    4   19    30.10     2.60  296
   0    4  -19    39.20     3.00  186
   0    4  -19    34.60     3.60  278
   0   -4  -19    33.90     4.00  161
   0    4   20    22.60     3.10   33
   0    4   20    29.00     3.70  129
   0    4   20    20.20     2.50  293
   0    4  -20    27.30     2.90  186
   0    4  -20    21.10     3.00  279
   0   -4  -20    27.20     3.20  162
   0    4   21     3.10     1.70   34
   0    4   21     0.60     2.90  128
   0    4   21     3.50     1.70  290
   0    4  -21     2.60     2.10  186
   0    4  -21     4.30     2.30  281
   0   -4  -21     6.70     3.10  163
   0    4   22    32.30     4.00   35
   0    4   22    34.60     4.50  127
   0    4   22    32.40     3.00  288
   0    4  -22    31.70     3.50  187
   0    4  -22    29.50     3.60  283
   0   -4  -22    33.30     4.20  163
   0    4   23     6.40     2.80   35
   0    4   23     6.60     3.70  126
   0    4  -23     7.70     2.50  187
   0    4  -23     8.30     2.70  285
   0   -4  -23     5.80     2.50  164
   0    4   24     0.40     1.80   36
   0    4  -24    -1.40     2.20  188
   0    4  -24     3.50     2.50  286
   0   -4  -24     3.30     3.10  165
   0    4   25    -2.80     2.60   37
   0    4  -25    -0.90     2.50  188
   0    4  -25    -1.00     2.50  288
   0   -4  -25    -0.40     3.10  165
   0    4   26    -0.10     3.10   38
   0    4  -26    -0.30     2.60  189
   0    4  -26     1.10     2.70  290
   0   -4  -26    -1.20     3.40  166
   0    4   27    -3.70     3.10   39
   0    4  -27     0.50     3.00  292
   0   -4  -27    -4.40     4.40  179
   0    6    0     8.40     1.70   39
   0    6    0    11.80     1.90  141
   0   -6    0    10.50     1.80   12
   0   -6    0     8.10     1.40  168
   0   -6    0    11.00     0.90  189
   0   -6    0     9.90     0.90  250
   0    6    1     1.80     1.50   38
   0    6    1     3.50     1.70  141
   0    6   -1     2.90     1.40   41
   0    6   -1     4.50     1.50  141
   0   -6   -1     1.40     1.50   12
   0   -6   -1     3.80     0.80  184
   0   -6    1     4.60     1.50   12
   0   -6    1     6.50     1.50  170
   0   -6    1     5.20     0.50  197
   0   -6    1     4.10     0.50  240
   0    6    2    13.00     1.90   37
   0    6    2     9.80     1.90  141
   0    6   -2    12.20     1.60   43
   0    6   -2    13.10     1.90  141
   0   -6   -2    13.10     2.20   12
   0   -6   -2    11.30     1.20  181
   0   -6    2     9.60     1.70   12
   0   -6    2    12.10     1.70  171
   0    6    3     5.90     1.70   36
   0    6    3    12.00     2.10  140
   0    6   -3    14.40     1.60   45
   0    6   -3    10.20     1.70  141
   0   -6   -3    14.30     2.10   12
   0   -6    3    12.40     1.80   12
   0   -6    3    12.30     1.60  173
   0    6    4    25.50     2.40  140
   0    6   -4    24.80     2.20   47
   0    6   -4    22.60     2.30  140
   0   -6   -4    25.50     2.90   11
   0   -6    4    26.30     2.10   12
   0   -6    4    23.00     2.00  176
   0    6    5   143.10     8.10  140
   0    6   -5   145.80     7.20   50
   0    6   -5   150.50     7.40  140
   0   -6   -5   148.00     8.00   11
   0   -6    5   130.30     6.10   11
   0    6    6   338.00    14.30   35
   0    6    6   348.30    15.50  139
   0    6   -6   342.70    14.90   53
   0    6   -6   339.90    15.00  139
   0    6   -6   339.80    17.50  253
   0   -6   -6   371.40    15.70   11
   0   -6   -6   342.80    15.40  163
   0   -6    6   368.70    14.30   10
   0    6    7   180.20     8.90   34
   0    6    7   167.00     9.50  139
   0    6   -7   167.70     7.90   57
   0    6   -7   166.70     8.10  138
   0    6   -7   170.10    10.20  254
   0   -6   -7   174.50     9.10   10
   0   -6   -7   171.60     8.20  163
   0   -6    7   167.90     7.10    9
   0    6    8    19.80     2.30   34
   0    6    8    16.40     2.40  138
   0    6   -8    21.00     1.80   62
   0    6   -8    19.00     1.80  136
   0    6   -8    29.60     3.40  256
   0   -6   -8    25.40     3.20   10
   0   -6   -8    22.60     3.00  163
   0   -6    8    23.60     1.80    7
   0    6    9   176.10     9.30   34
   0    6    9   186.00    10.20  138
   0    6   -9   178.10     8.00   67
   0    6   -9   158.60     7.40  134
   0    6   -9   169.60     9.20  257
   0   -6   -9   176.20    10.00    9
   0   -6   -9   158.10     8.60  162
   0    6   10    35.20     3.30   34
   0    6   10    32.20     3.40  137
   0    6  -10    24.20     2.00   75
   0    6  -10    18.50     1.70  131
   0    6  -10    31.60     3.30  259
   0   -6  -10    23.90     3.30    8
   0   -6  -10    23.70     3.00  162
   0    6   11    15.90     2.80   34
   0    6   11    17.40     3.00  136
   0    6   11    17.30     2.30  328
   0    6  -11    18.70     1.30   84
   0    6  -11    17.50     1.30  126
   0    6  -11    18.40     3.00  260
   0   -6  -11    22.60     3.30    8
   0   -6  -11    20.70     2.90  162
   0    6   12   253.90    11.10   34
   0    6   12   239.20    13.80  136
   0    6   12   240.60    12.40  325
   0    6  -12   286.60    15.20  262
   0   -6  -12   264.10    13.70    7
   0   -6  -12   250.80    12.00  162
   0    6   13   101.50     6.20   34
   0    6   13   102.30     7.20  135
   0    6   13   105.70     6.20  323
   0    6  -13   105.60     6.60  263
   0   -6  -13   106.10     7.50    6
   0   -6  -13   109.20     6.60  162
   0    6   14    -0.30     1.60   34
   0    6   14    -5.00     2.90  134
   0    6   14     2.40     1.70  320
   0    6  -14     1.20     2.10  265
   0   -6  -14    -1.40     2.50  163
   0    6   15     3.20     2.60   34
   0    6   15     4.20     1.80  317
   0    6  -15     5.20     0.70  215
   0    6  -15     7.40     2.60  266
   0   -6  -15     9.00     2.90  163
   0    6   16     2.90     2.70   35
   0    6   16     2.20     1.80  315
   0    6  -16     0.30     0.70  210
   0    6  -16     2.50     1.90  268
   0   -6  -16     0.70     1.90  163
   0    6   17    23.80     3.20   35
   0    6   17    19.80     3.10  312
   0    6  -17    18.60     1.70  207
   0    6  -17    26.10     3.90  269
   0   -6  -17    22.80     3.90  163
   0    6   18     1.30     2.70   35
   0    6   18    -0.70     1.70  309
   0    6  -18     2.80     1.10  205
   0    6  -18    -1.10     1.80  271
   0   -6  -18    -2.20     3.00  164
   0    6   19    10.10     3.10   36
   0    6   19     7.30     2.40  306
   0    6  -19     8.40     2.90  273
   0   -6  -19     6.60     3.40  164
   0    6   20    68.50     5.80   36
   0    6  -20    66.70     6.20  274
   0   -6  -20    91.40     7.40  165
   0    6   21    13.80     4.00   37
   0    6  -21    11.90     3.60  276
   0   -6  -21    14.40     4.10  165
   0    6   22    16.10     3.30   37
   0    6  -22    13.80     3.80  277
   0   -6  -22    10.40     4.20  166
   0    6   23    17.90     3.90   38
   0    6  -23     6.70     3.50  279
   0   -6  -23    11.40     4.30  166
   0   -6  -23    11.90     3.50  179
   0    6   24     3.70     3.60   38
   0    6  -24     0.60     3.60  281
   0   -6  -24     3.40     4.20  167
   0   -6  -24     2.40     4.30  180
   0    8    0    83.60     5.20   44
   0   -8    0    81.10     5.60    7
   0   -8    0    83.80     5.50  173
   0   -8    0    69.50     2.90  209
   0   -8    0    87.60     3.20  229
   0    8    1   404.90    16.50   43
   0    8   -1   409.50    17.50   46
   0   -8   -1   410.20    16.90    8
   0   -8   -1   378.60    17.20  172
   0   -8   -1   396.00    14.10  199
   0   -8   -1   402.50    15.10  241
   0   -8    1   388.70    17.20    7
   0   -8    1   404.10    15.90  174
   0    8    2     1.50     2.20   42
   0    8   -2     2.20     2.00   47
   0    8   -2    -3.20     2.50  136
   0   -8   -2     7.30     2.70    8
   0   -8   -2     2.10     2.10  171
   0   -8   -2     2.40     1.10  194
   0   -8   -2     4.90     1.20  247
   0   -8    2    -1.70     2.00    7
   0   -8    2     3.20     1.80  176
   0    8    3     3.00     2.30   41
   0    8   -3    -0.40     1.60   49
   0    8   -3     1.00     2.00  135
   0   -8   -3    -0.10     2.50    8
   0   -8   -3     2.30     2.00  170
   0   -8   -3    -0.70     1.00  190
   0   -8    3     0.80     1.80    7
   0   -8    3    -2.30     1.50  177
   0    8    4     0.80     2.40   41
   0    8   -4     5.40     1.80   51
   0    8   -4     1.70     2.10  135
   0    8   -4     8.80     2.30  252
   0   -8   -4    11.40     3.10    7
   0   -8   -4     5.60     2.60  169
   0   -8   -4     7.90     1.50  188
   0   -8    4     6.90     2.30    6
   0    8    5    96.30     6.30   40
   0    8   -5    85.50     5.70   53
   0    8   -5    85.10     5.50  134
   0    8   -5    93.10     7.10  253
   0   -8   -5    83.40     6.40    7
   0   -8   -5    81.90     5.50  169
   0   -8   -5    88.30     4.50  186
   0   -8    5    79.20     5.20    5
   0    8    6     4.90     2.60   40
   0    8   -6     4.10     1.50   55
   0    8   -6    -0.30     1.60  133
   0   -8   -6     5.60     2.20    7
   0   -8   -6     2.80     1.80  168
   0   -8   -6     3.50     1.50  184
   0   -8    6     4.20     1.60    4
   0    8    7    55.10     5.00   39
   0    8   -7    62.70     3.80   58
   0    8   -7    54.80     4.30  132
   0   -8   -7    80.10     6.50    7
   0   -8   -7    76.60     5.80  168
   0   -8   -7    64.60     4.30  183
   0   -8    7    63.50     4.50    3
   0    8    8     0.40     2.50   39
   0    8   -8     0.80     1.20   62
   0    8   -8     1.20     1.40  130
   0   -8   -8     1.20     2.90    6
   0   -8   -8     1.40     2.70  167
   0   -8   -8    -0.90     1.60  182
   0   -8    8    -1.10     1.50    2
   0    8    9    14.90     3.20   39
   0    8   -9    15.70     2.00   66
   0    8   -9    10.80     1.80  128
   0   -8   -9    11.40     3.20    6
   0   -8   -9    14.00     2.80  167
   0   -8   -9    17.10     2.60  182
   0    8   10    21.60     3.90   38
   0    8  -10    18.30     2.00  126
   0    8  -10    21.80     3.30  259
   0   -8  -10    23.60     3.50  167
   0   -8  -10    25.40     2.90  181
   0    8   11     4.70     3.00   38
   0    8  -11     5.40     3.20  260
   0   -8  -11     3.40     3.30  167
   0   -8  -11     1.90     2.30  181
   0    8   12     5.80     3.10   38
   0    8  -12     7.70     3.40  261
   0   -8  -12     9.40     3.30  167
   0   -8  -12     3.00     2.60  181
   0    8   13     2.80     3.20   38
   0    8  -13     0.90     3.10  263
   0   -8  -13     1.50     3.20  167
   0   -8  -13    -0.10     2.50  181
   0    8   14     3.50     3.40   38
   0    8  -14    -2.40     2.10  264
   0   -8  -14    -1.10     3.30  167
   0   -8  -14     5.80     2.90  181
   0    8   15    -1.80     3.10   38
   0    8  -15     1.00     3.30  265
   0   -8  -15     1.60     2.30  167
   0   -8  -15     6.40     3.20  181
   0    8   16     6.20     3.70   38
   0    8  -16    13.70     4.10  267
   0   -8  -16    10.40     3.10  167
   0   -8  -16     9.80     3.40  181
   0    8   17     3.50     3.60   39
   0    8  -17    -0.60     2.70  268
   0   -8  -17    -0.40     3.70  167
   0   -8  -17     8.80     3.50  181
   0    8   18     0.00     2.50   39
   0    8  -18    -1.60     3.60  269
   0   -8  -18    -0.50     3.70  167
   0   -8  -18    -0.50     3.60  181
   0    8   19     4.70     4.00   39
   0    8  -19     3.10     3.80  271
   0   -8  -19     4.00     4.20  168
   0   -8  -19    -1.10     3.60  181
   0   10    0    -3.60     2.50  252
   0  -10    0    -0.10     1.80  178
   0   10   -1    -0.20     3.80  253
   0  -10   -1     3.40     2.70  177
   0   10    2    14.80     3.90   47
   0   10   -2    17.80     5.10  253
   0  -10   -2    12.80     2.90  176
   0   10    3    44.70     5.20   47
   0   10   -3    38.80     6.10  254
   0  -10   -3    33.70     4.50  175
   0   10    4    11.50     3.70   46
   0   10   -4    11.50     3.50  255
   0  -10   -4     6.20     3.30  174
   0   10    5    23.80     4.50   45
   0   10   -5    29.20     4.60  256
   0  -10   -5    21.30     4.40  174
   0   10    6    68.10     6.90   45
   0  -10   -6    77.40     7.10  173
   0   10    7    11.60     3.70   44
   0  -10   -7     1.80     3.40  173
   0   10    8    -3.30     3.60   44
   0   10   -8     3.90     4.40  259
   0  -10   -8    -1.40     3.30  172
   0   10    9   122.60    10.00   43
   0   10   -9   130.00    12.10  260
   0  -10   -9   103.50     8.80  172
   0   10   10     5.00     4.00   43
   0   10  -10     5.20     4.60  261
   0  -10  -10     1.60     3.90  172
   1    1  -29     6.50     4.10  185
  -1    1   29     4.00     2.50   45
  -1   -1   29     3.10     1.90   53
   1   -1  -29     3.20     3.40  183
   1    1  -28     5.60     4.10  185
  -1    1   28     1.80     2.60   44
  -1   -1   28    -0.20     1.60   52
   1   -1  -28     2.00     3.90  182
   1    1  -27     3.20     2.60  184
  -1    1   27     4.80     2.50   43
  -1   -1   27     4.70     1.80   50
   1   -1  -27    -0.10     3.80  182
   1    1  -26    31.30     4.50  183
   1    1  -26    25.30     2.60  307
  -1    1   26    30.60     3.20   42
  -1   -1   26    24.60     2.30   49
   1   -1  -26    31.50     4.30  181
   1    1  -25    10.50     3.30  183
   1    1  -25     3.10     1.40  306
  -1    1   25     2.70     1.90   41
  -1   -1   25     2.30     1.10   47
   1   -1  -25     2.90     2.10  169
   1   -1  -25     6.50     3.20  180
   1   -1  -25     3.80     1.60  326
   1    1  -24    17.80     3.40  182
   1    1  -24     5.60     1.50  304
  -1    1   24    12.30     2.40   40
  -1    1   24    11.20     2.50  122
  -1    1   24     5.90     1.70  257
  -1   -1   24    12.20     1.70   46
  -1   -1   24    12.90     1.90  110
   1   -1  -24    11.60     2.60  168
   1   -1  -24     9.60     3.40  180
   1   -1  -24     8.90     1.70  325
   1    1  -23    22.30     2.30  173
   1    1  -23    24.00     3.70  182
   1    1  -23    14.10     2.40  302
  -1    1   23    29.90     2.90   39
  -1    1   23    28.00     3.00  124
  -1    1   23    24.40     2.40  259
  -1   -1   23    30.40     2.40   45
  -1   -1   23    18.90     2.20  111
   1   -1  -23    27.40     3.20  167
   1   -1  -23    22.20     3.70  179
   1   -1  -23    25.10     2.50  324
   1    1  -22     0.40     1.20  172
   1    1  -22     2.70     1.90  181
   1    1  -22    -0.30     1.10  300
  -1    1   22     2.50     1.80   38
  -1    1   22     0.60     1.80  125
  -1    1   22     3.20     1.40  261
  -1   -1   22     0.60     1.00   44
  -1   -1   22     0.70     0.90  113
   1   -1  -22    -0.50     1.80  167
   1   -1  -22     1.70     1.10  323
   1    1  -21     2.00     1.20  171
   1    1  -21    -0.50     2.10  180
   1    1  -21    -1.00     1.00  298
  -1    1   21     3.00     1.40   37
  -1    1   21     0.30     1.70  126
  -1    1   21     2.30     1.10  263
  -1   -1   21     1.90     1.10   43
  -1   -1   21     0.30     1.10  114
   1   -1  -21     2.60     1.80  166
   1   -1  -21     2.50     1.10  322
   1    1  -20     1.80     1.00  170
   1    1  -20     2.00     1.50  180
   1    1  -20     3.70     1.10  297
  -1    1   20     1.00     1.30   36
  -1    1   20    -0.50     1.50  128
  -1    1   20     2.10     1.10  264
  -1   -1   20     2.40     1.00   42
  -1   -1   20     2.60     1.00  115
   1   -1  -20     4.00     1.90  165
   1   -1  -20     4.00     1.10  321
   1    1  -19     8.70     1.30  169
   1    1  -19     4.70     1.90  179
   1    1  -19     8.90     1.40  295
  -1    1   19    10.70     1.80   36
  -1    1   19     9.60     1.80  129
  -1    1   19     7.70     1.30  266
  -1   -1   19     9.50     1.30   41
  -1   -1   19     7.00     1.30  117
   1   -1  -19     7.40     1.80  164
   1   -1  -19     7.60     1.20  320
   1    1  -18    16.00     1.70  168
   1    1  -18    17.00     2.20  179
   1    1  -18    10.00     1.70  293
  -1    1   18    13.70     2.20   35
  -1    1   18    21.70     2.20  131
  -1    1   18    15.40     1.50  268
  -1   -1   18    14.50     1.40   40
  -1   -1   18    16.70     1.60  118
   1   -1  -18    11.60     1.90    2
   1   -1  -18    11.00     1.70  163
   1   -1  -18    12.10     1.60  319
   1    1  -17     0.50     0.90  168
   1    1  -17     0.20     0.80  291
  -1    1   17     1.00     1.20   34
  -1    1   17    -0.60     1.20  132
  -1    1   17     2.60     0.90  270
  -1   -1   17     1.20     0.90   39
  -1   -1   17     2.20     1.00  120
  -1   -1   17     2.50     1.00  252
   1   -1  -17     3.10     1.30    3
   1   -1  -17     1.20     1.40  163
   1   -1  -17     2.20     0.70  319
   1    1  -16     2.10     0.90  167
   1    1  -16     2.20     1.00  289
  -1    1   16     4.30     1.30   34
  -1    1   16     1.10     1.30  134
  -1    1   16     3.10     0.90  272
  -1   -1   16     0.20     0.80   38
  -1   -1   16     0.70     0.90  121
  -1   -1   16     3.70     0.90  253
   1   -1  -16     4.30     1.30    5
   1   -1  -16     1.60     1.20  162
   1   -1  -16     1.60     0.80  318
   1    1  -15     0.90     0.70  166
   1    1  -15     0.50     0.70  287
  -1    1   15    -0.90     0.90   33
  -1    1   15    -1.00     0.80  135
  -1    1   15     0.50     0.70  274
  -1   -1   15     0.30     0.60   38
  -1   -1   15     0.40     0.60  122
  -1   -1   15     1.30     1.00  253
   1   -1  -15    -0.10     1.20    6
   1   -1  -15    -0.60     1.10  162
   1   -1  -15     0.80     0.70  318
   1    1  -14     6.00     0.90  166
   1    1  -14     5.00     0.90  285
  -1    1   14     6.80     1.30   32
  -1    1   14     9.30     1.40  137
  -1    1   14     4.80     0.90  276
  -1   -1   14     4.20     0.70   37
  -1   -1   14     6.50     0.90  124
  -1   -1   14     5.00     1.00  253
   1   -1  -14     6.40     1.30    8
   1   -1  -14     8.40     1.50  161
   1   -1  -14     4.70     0.90  318
   1    1  -13     5.50     0.80  166
   1    1  -13     4.60     0.90  282
  -1    1   13     6.60     1.30   32
  -1    1   13     2.80     1.10  138
  -1    1   13     5.80     0.80  279
  -1   -1   13     4.60     0.70   37
  -1   -1   13     5.30     0.80  125
  -1   -1   13     4.10     0.90  253
   1   -1  -13     2.50     1.10   10
   1   -1  -13     5.00     1.20  161
   1   -1  -13     4.30     0.70  318
   1    1  -12   192.10     6.90  166
   1    1  -12   189.80     8.00  280
  -1    1   12   185.70     7.80   32
  -1    1   12   192.90     7.80  140
  -1    1   12   187.10     7.20  281
  -1   -1   12   169.20     6.70   37
  -1   -1   12   192.60     7.20  127
  -1   -1   12   193.10     7.90  253
   1   -1  -12   189.10     7.60   11
   1   -1  -12   189.80     7.60  160
   1   -1  -12   194.40     7.40  318
   1    1  -11    13.10     1.20  277
  -1    1   11    15.10     1.50  141
  -1    1   11    10.60     1.00  284
  -1   -1   11    11.40     1.00  128
  -1   -1   11    14.70     1.30  253
   1   -1  -11    13.60     1.50   13
   1    1  -10    38.90     1.80    2
   1    1  -10    40.00     2.10  274
  -1    1   10    37.00     2.20  143
  -1    1   10    42.00     1.90  287
   1   -1  -10    47.60     2.70   15
   1    1   -9   314.80    11.00    4
   1    1   -9   321.70    11.80  271
  -1    1    9   307.00    11.20  145
  -1    1    9   336.10    11.80  291
  -1   -1    9   290.00    10.70   39
   1   -1   -9   327.90    11.40   17
   1   -1   -9   317.20    11.20  322
   1    1   -8     0.80     0.30    6
   1    1   -8     1.20     0.70  267
  -1    1    8     1.20     0.80  147
  -1   -1    8     1.20     0.40   42
   1   -1   -8     1.20     0.80   19
   1   -1   -8     1.00     0.40  325
   1    1   -7   370.30    13.40   10
   1    1   -7   413.90    13.40  175
   1    1   -7   403.10    14.70  180
   1    1   -7   399.50    14.50  263
  -1    1    7   423.70    14.40  149
  -1    1    7   406.80    14.00  303
  -1   -1    7   378.50    13.00   46
   1   -1   -7   415.60    13.70   21
   1   -1   -7   402.70    13.70  330
   1    1   -6   229.30     8.30   16
   1    1   -6   257.50     9.40  182
   1    1   -6   259.20     9.00  258
  -1    1    6   240.50     8.90  152
  -1    1    6   252.60     8.80  311
  -1   -1    6   230.00     7.90   54
   1   -1   -6   248.50     8.90   23
   1    1   -5    59.10     2.20   27
   1    1   -5    66.60     2.90  186
   1    1   -5    67.40     2.90  253
  -1    1    5    59.30     2.90   34
  -1    1    5    64.80     2.80  155
  -1    1    5    67.50     2.70  322
  -1   -1    5    61.20     2.30   70
   1   -1   -5    63.50     3.00   26
   1   -1   -5    68.50     3.00  163
   1    1   -4  2897.80    93.70  191
  -1    1    4  2853.90    94.50   36
  -1    1    4  3013.70    92.40  158
  -1   -1    4  2899.50    93.70  181
   1   -1   -4  3010.80    95.90   29
   1   -1   -4  2971.80    94.40  165
  -1    1    3  1133.80    39.20   39
  -1    1    3  1175.10    38.90  162
  -1   -1    3  1127.90    37.00  190
   1   -1   -3  1132.40    37.20   33
   1   -1   -3  1142.10    36.40  180
  -1    1    2    83.10     3.40  166
  -1   -1    2    78.50     3.00  121
  -1   -1    2    88.90     3.30  204
   1   -1   -2    86.30     3.50   37
   1   -1   -2    83.70     3.20  185
   1    1   -1    -0.30     0.20  233
  -1    1    1    -0.20     0.20  187
   1    1    1     0.00     0.30    3
  -1    1   -1    -0.10     0.20   63
  -1    1   -1     0.20     0.10  223
   1    1    2   235.00     8.50  128
   1    1    2   229.50     8.20  326
  -1    1   -2   228.60     8.50  266
  -1   -1   -2   185.30     8.20  133
   1   -1    2   230.40     7.80   66
   1   -1    2   210.50     7.80  261
   1    1    3  1724.30    58.30    6
   1    1    3  1807.40    57.20  320
  -1    1   -3  1780.40    57.30  269
  -1   -1   -3  1737.80    56.40  135
  -1   -1   -3  1797.40    57.20  326
   1   -1    3  1715.30    56.50   76
   1   -1    3  1744.70    57.10  263
   1    1    4  3867.30   122.00  314
  -1    1   -4  3807.90   121.20  272
  -1   -1   -4  3775.70   122.80  323
   1   -1    4  4023.00   125.10  265
   1    1    5   403.20    15.50    9
   1    1    5   437.80    15.10  310
  -1    1   -5   442.20    15.20  108
  -1    1   -5   431.00    15.70  274
  -1   -1   -5   418.80    14.70  320
   1   -1    5   434.40    14.30   91
   1   -1    5   414.50    14.70  266
   1    1    6  1206.40    41.50   10
   1    1    6  1220.40    39.90  306
  -1    1   -6  1217.90    39.30  116
  -1    1   -6  1204.20    40.80  277
  -1   -1   -6  1224.80    41.20  139
  -1   -1   -6  1210.00    41.40  318
   1   -1    6  1257.70    40.40   96
   1   -1    6  1240.30    40.70  266
   1    1    7  1125.40    38.60   12
   1    1    7  1164.70    37.90  302
  -1    1   -7  1164.50    38.10  122
  -1    1   -7  1127.40    39.30  279
  -1   -1   -7  1163.00    39.00  140
  -1   -1   -7  1170.40    39.70  316
   1   -1    7  1150.30    39.00  100
   1   -1    7  1168.10    38.20  267
   1    1    8     0.70     0.60   13
   1    1    8     0.40     0.60  299
  -1    1   -8     0.40     0.50  127
  -1    1   -8    -0.20     0.70  281
  -1   -1   -8     0.50     0.60  315
   1   -1    8     0.50     0.40  103
   1   -1    8    -0.40     0.60  267
   1    1    9   143.40     6.20  128
   1    1    9   150.60     5.90  296
  -1    1   -9   144.50     5.60  131
  -1    1   -9   144.20     5.80  282
  -1   -1   -9   149.30     6.50  314
   1   -1    9   140.90     5.70    2
   1   -1    9   142.70     5.90  105
   1   -1    9   147.20     5.80  267
   1    1   10   262.50    10.10  127
   1    1   10   255.30    10.10  293
  -1    1  -10   254.40    10.00  134
  -1    1  -10   257.40    10.30  284
  -1   -1  -10   241.50     9.80  144
  -1   -1  -10   254.80    10.40  313
   1   -1   10   259.20     9.30    6
   1   -1   10   265.60    10.30  107
   1   -1   10   271.00     9.80  266
   1    1   11   153.20     6.30  127
   1    1   11   152.60     6.70  291
  -1    1  -11   150.20     6.20  137
  -1    1  -11   143.10     6.80  286
  -1   -1  -11   148.70     6.50  145
  -1   -1  -11   150.60     6.60  313
   1   -1   11   137.00     5.60    9
   1   -1   11   149.30     6.70  107
   1   -1   11   142.50     6.00  266
   1    1   12    47.20     2.80  126
   1    1   12    48.40     2.80  288
  -1    1  -12    40.50     2.40  140
  -1    1  -12    44.90     2.70  287
  -1   -1  -12    52.00     3.00  313
   1   -1   12    43.40     2.50   12
   1   -1   12    49.00     3.00  108
   1   -1   12    46.80     2.80  266
   1    1   13    93.10     4.50  125
   1    1   13    84.40     4.50  286
  -1    1  -13    84.20     4.10  143
  -1    1  -13    90.90     4.60  289
  -1   -1  -13    99.10     4.40  313
   1   -1   13    82.20     4.00   14
   1   -1   13    91.40     4.50  108
   1   -1   13    90.80     4.90  265
   1    1   14    22.00     2.10   20
   1    1   14    22.30     2.10  124
   1    1   14    21.90     1.70  284
  -1    1  -14    21.80     1.70  145
  -1    1  -14    22.10     2.10  290
  -1   -1  -14    20.70     2.10  149
  -1   -1  -14    19.50     1.70  313
   1   -1   14    22.00     1.70   16
   1   -1   14    24.10     2.00  108
   1   -1   14    25.00     2.20  264
   1    1   15     6.50     1.40   21
   1    1   15     4.70     1.50  124
   1    1   15     7.00     1.20  282
  -1    1  -15     7.10     1.30  147
  -1    1  -15     6.10     1.30  292
  -1   -1  -15     6.90     1.60  150
  -1   -1  -15     8.40     1.30  314
   1   -1   15     5.80     1.10   18
   1   -1   15     6.50     1.10  108
   1   -1   15     7.00     1.70  264
   1    1   16     6.60     1.50   22
   1    1   16     3.60     1.50  123
   1    1   16     1.70     1.00  280
  -1    1  -16     3.20     1.20  149
  -1    1  -16     3.80     1.30  293
  -1   -1  -16     2.50     1.40  151
  -1   -1  -16     0.60     0.90  314
   1   -1   16     3.00     1.10   20
   1   -1   16     1.90     1.00  108
   1   -1   16     4.00     1.30  263
   1    1   17     1.80     1.20   23
   1    1   17     3.30     1.50  122
   1    1   17     1.40     1.00  278
  -1    1  -17     0.70     1.00  151
  -1    1  -17     1.10     1.20  294
  -1   -1  -17     3.20     1.20  152
  -1   -1  -17     3.10     1.00  315
   1   -1   17     6.80     1.20   22
   1   -1   17     1.50     0.90  107
   1   -1   17     3.00     1.30  262
   1    1   18     2.20     1.30   25
   1    1   18     1.70     1.60  121
   1    1   18     1.80     1.10  277
  -1    1  -18     2.70     1.10  152
  -1    1  -18     1.40     1.20  296
  -1   -1  -18    -1.60     1.40  153
  -1   -1  -18     1.80     1.10  315
   1   -1   18     3.80     1.00   24
   1   -1   18     2.90     1.20  107
   1   -1   18     4.10     1.60  261
   1    1   19     7.90     1.80   26
   1    1   19     7.60     1.90  120
   1    1   19    12.70     1.70  275
  -1    1  -19     9.20     1.40  154
  -1    1  -19     7.40     1.70  297
  -1   -1  -19    14.20     2.00  154
  -1   -1  -19    10.80     1.80  316
   1   -1   19     9.90     1.40   26
   1   -1   19     8.00     1.40  106
   1   -1   19    13.30     2.10  261
   1    1   20    -1.00     1.40   27
   1    1   20    -0.60     1.10  119
   1    1   20     1.50     1.60  273
  -1    1  -20     0.50     1.40  156
  -1    1  -20     0.60     1.30  299
  -1   -1  -20     0.30     1.50  155
  -1   -1  -20    -0.30     1.00  317
   1   -1   20     1.00     1.30   27
   1   -1   20     0.60     0.90  106
   1   -1   20     0.60     1.50  260
   1    1   21     5.60     2.10   28
   1    1   21     2.80     1.40  118
   1    1   21     2.30     1.50  271
  -1    1  -21     3.10     1.40  158
  -1    1  -21     0.20     1.40  300
  -1   -1  -21     2.60     1.90  157
  -1   -1  -21     2.30     1.30  317
   1   -1   21     2.80     1.40   29
   1   -1   21     1.80     1.40  105
   1   -1   21     3.90     1.70  259
   1    1   22    26.70     2.70   29
   1    1   22    25.80     2.90  117
   1    1   22    21.10     2.60  270
  -1    1  -22    15.50     2.10  159
  -1    1  -22    20.10     2.30  301
  -1   -1  -22    21.30     2.70  158
  -1   -1  -22    20.80     2.40  318
   1   -1   22    20.70     2.00   31
   1   -1   22    24.60     2.50  104
   1   -1   22    20.30     2.60  258
   1    1   23    -0.30     1.70   30
   1    1   23    -0.50     1.50  116
   1    1   23     0.70     2.30  268
  -1    1  -23    -0.50     1.80  161
  -1    1  -23     1.40     1.50  303
  -1   -1  -23     0.60     2.00  159
  -1   -1  -23     0.80     1.30  319
   1   -1   23     0.20     1.20   32
   1   -1   23     1.50     1.40  103
   1   -1   23    -1.80     1.80  257
   1    1   24     5.80     2.20   32
   1    1   24     4.60     2.40  115
   1    1   24     5.30     2.50  266
  -1    1  -24     3.50     1.80  304
  -1   -1  -24     4.70     2.50  160
  -1   -1  -24     2.30     1.50  320
   1   -1   24     2.40     1.60   34
   1   -1   24     7.30     1.70  102
   1   -1   24     5.10     2.40  256
   1    1   25    29.10     3.30   33
   1    1   25    36.70     3.60  265
  -1    1  -25    34.10     3.60  306
  -1   -1  -25    32.40     3.80  161
  -1   -1  -25    36.50     3.30  321
   1   -1   25    40.00     3.00   36
   1   -1   25    35.20     3.80  254
   1    1   26    38.00     3.90   34
  -1    1  -26    39.10     3.90  307
  -1   -1  -26    47.70     4.10  322
   1   -1   26    45.40     3.70   37
   1    1   27     7.90     2.50   35
  -1    1  -27    13.50     2.60  309
   1   -1   27    10.30     2.30   39
   1    1   28    59.90     4.90   37
  -1    1  -28    60.30     6.70  180
   1   -1   28    52.90     4.30   41
   1    1   29    10.90     3.50   38
   1   -1   29    12.60     2.50   43
   1    3  -28     0.10     3.40  189
  -1    3   28     3.00     2.80   42
   1   -3  -28     1.10     3.10  182
   1    3  -27    17.80     3.90  189
  -1    3   27    31.80     4.00   41
   1   -3  -27    21.60     5.00  181
   1    3  -26    13.30     3.30  188
   1    3  -26     9.10     2.70  293
  -1    3   26     8.90     2.80   40
   1   -3  -26     9.80     3.60  169
   1   -3  -26    10.10     4.40  181
   1    3  -25     1.70     2.70  188
   1    3  -25     1.00     2.20  291
  -1    3   25     9.40     2.60   39
   1   -3  -25     0.90     2.90  168
   1   -3  -25     1.00     2.60  180
   1    3  -24     5.70     2.80  187
   1    3  -24     6.00     2.30  289
  -1    3   24     4.70     2.30   39
  -1    3   24     1.90     2.10  127
   1   -3  -24     7.60     3.30  167
   1   -3  -24     7.60     3.50  180
   1    3  -23    30.60     3.70  187
   1    3  -23    30.90     3.30  287
  -1    3   23    24.60     3.50   38
  -1    3   23    27.60     4.10  128
  -1    3   23    32.60     2.60  274
   1   -3  -23    26.30     4.00  167
   1   -3  -23    31.00     3.80  179
   1    3  -22    56.80     4.60  186
   1    3  -22    51.70     4.20  285
  -1    3   22    57.20     4.80   37
  -1    3   22    48.20     4.60  130
  -1    3   22    52.70     3.50  277
   1   -3  -22    57.80     5.00  166
   1    3  -21    88.50     5.70  186
   1    3  -21    95.40     5.90  284
  -1    3   21    77.40     6.00   37
  -1    3   21    84.60     6.10  131
  -1    3   21    98.40     4.80  280
   1   -3  -21   100.50     6.20  165
   1    3  -20   101.70     5.40  186
   1    3  -20    77.70     5.70  282
  -1    3   20    87.30     5.30   36
  -1    3   20    92.50     5.80  132
  -1    3   20    83.70     4.60  283
   1   -3  -20    81.50     5.30  165
   1    3  -19    19.10     2.50  186
   1    3  -19    29.80     3.00  280
  -1    3   19    20.80     2.80   35
  -1    3   19    22.30     3.00  133
  -1    3   19    23.00     2.00  287
   1   -3  -19    18.60     2.80    5
   1   -3  -19    15.40     2.30  164
   1    3  -18     2.10     1.30  185
   1    3  -18     2.30     1.50  277
  -1    3   18     4.30     2.00   35
  -1    3   18     6.00     2.20  134
  -1    3   18     2.60     1.20  290
   1   -3  -18    -1.60     2.00    6
   1   -3  -18     1.40     1.90  163
   1    3  -17   137.80     7.30  185
   1    3  -17   147.60     7.40  275
  -1    3   17   151.20     7.40   34
  -1    3   17   143.10     7.70  136
  -1    3   17   145.80     7.50  293
   1   -3  -17   144.70     8.20    7
   1   -3  -17   127.40     6.90  163
   1    3  -16    41.30     2.90  185
   1    3  -16    34.40     3.20  273
  -1    3   16    39.40     3.20   34
  -1    3   16    33.40     3.30  137
  -1    3   16    42.40     2.50  297
   1   -3  -16    31.70     3.60    8
   1   -3  -16    38.40     3.40  162
   1    3  -15    12.80     1.80  186
   1    3  -15    19.40     2.10  271
  -1    3   15    14.00     2.20   33
  -1    3   15    18.60     2.10  138
  -1    3   15    17.50     1.40  301
   1   -3  -15    13.80     2.30    9
   1   -3  -15    23.30     2.20  162
   1    3  -14    77.70     4.10  186
   1    3  -14    72.70     4.60  269
  -1    3   14    83.80     4.60   33
  -1    3   14    81.50     5.80  139
  -1    3   14    85.90     4.00  305
   1   -3  -14    70.70     4.70   11
   1   -3  -14    76.10     4.50  162
   1    3  -13    16.90     1.70  187
   1    3  -13    17.30     1.90  267
  -1    3   13    17.00     1.70   33
  -1    3   13    17.90     2.30  140
  -1    3   13    17.40     1.40  309
   1   -3  -13    16.70     2.30   12
   1    3  -12    31.10     2.30  187
   1    3  -12    44.30     2.70  264
  -1    3   12    36.10     3.00  142
  -1    3   12    31.60     2.10  313
   1   -3  -12    31.00     2.50   13
   1    3  -11   230.30     9.00  189
   1    3  -11   238.10    10.00  262
  -1    3   11   218.10    10.00  143
  -1    3   11   229.20    10.00  317
   1   -3  -11   231.10    10.30   14
   1   -3  -11   235.80     9.90  161
   1    3  -10    43.40     2.40  190
   1    3  -10    40.80     2.70  259
  -1    3   10    43.50     3.30   33
  -1    3   10    38.10     2.70  144
  -1    3   10    43.70     2.50  322
   1   -3  -10    41.70     3.10   15
   1    3   -9   449.60    16.40  193
   1    3   -9   467.90    17.70  257
  -1    3    9   413.20    17.10   33
  -1    3    9   467.10    17.70  145
  -1    3    9   446.70    16.10  327
   1   -3   -9   438.00    17.10   17
   1    3   -8   111.50     4.90  197
   1    3   -8   113.10     5.60  254
  -1    3    8   116.40     5.70  147
   1   -3   -8   109.30     4.90   18
   1    3   -7   154.70     5.10   62
   1    3   -7   132.10     4.90  114
   1    3   -7   143.20     5.30  202
  -1    3    7   144.00     6.60  148
   1   -3   -7   146.20     6.40   19
   1    3   -6    27.40     1.20   46
   1    3   -6    26.50     1.20  125
   1    3   -6    28.50     1.30  210
  -1    3    6    30.70     2.10  149
  -1   -3    6    25.10     1.20  174
   1   -3   -6    29.50     2.30   21
   1    3   -5    51.30     2.10   37
   1    3   -5    48.70     2.20  130
   1    3   -5    46.60     2.10  222
  -1    3    5    50.60     2.90  151
  -1   -3    5    45.10     2.10  166
   1   -3   -5    53.50     2.70   22
   1    3   -4     2.10     0.50   32
   1    3   -4     1.70     0.60  133
   1    3   -4     2.50     0.30  239
  -1    3    4     4.00     1.10   35
  -1    3    4     1.70     0.80  152
  -1   -3    4     2.80     0.50    5
  -1   -3    4     2.20     0.60  160
  -1   -3    4     2.80     0.30  185
   1   -3   -4     1.30     0.80  164
   1    3   -3    59.40     2.80   28
  -1    3    3    56.80     3.00   37
  -1    3    3    58.30     3.20  153
  -1   -3    3    49.30     2.60  156
  -1   -3    3    58.00     2.10  204
   1   -3   -3    49.20     2.20  179
   1    3   -2    10.10     1.00   25
  -1    3    2    11.90     1.30   38
  -1    3    2    10.90     1.20  155
  -1   -3    2    10.00     1.00    8
  -1   -3    2     9.40     0.60  225
   1   -3   -2     9.90     1.30   26
   1   -3   -2    10.20     1.10  167
   1   -3   -2    10.70     0.90  182
   1    3   -1    36.50     2.10   24
  -1    3    1    35.30     2.20   40
  -1   -3    1    39.10     1.80  242
   1   -3   -1    40.50     2.30   28
   1   -3   -1    38.20     2.20  169
   1   -3   -1    37.20     1.70  186
  -1    3    0    26.40     1.90   43
  -1    3    0    29.40     1.80  158
   1   -3    0    29.50     2.00   29
   1   -3    0    28.20     1.70  171
   1   -3    0    27.70     1.30  194
  -1    3   -1    17.90     1.40   46
  -1    3   -1    16.00     1.30  160
  -1   -3   -1    18.10     1.50    9
   1   -3    1    14.30     1.20   31
   1   -3    1    16.40     1.20  174
   1   -3    1    15.70     0.80  208
   1    3    2   233.70     8.70  137
  -1    3   -2   236.10     9.20   49
  -1    3   -2   222.10     8.60  161
   1   -3    2   223.50     8.30   33
   1   -3    2   225.50     8.60  178
   1    3    3   306.40    12.20  137
  -1    3   -3   285.10    10.40   54
  -1    3   -3   263.30    11.50  254
   1   -3    3   287.20    10.60   35
   1    3    4   288.70    11.10  136
  -1    3   -4   267.00    10.30   60
  -1    3   -4   245.60     8.40  210
  -1    3   -4   264.90    10.30  256
  -1   -3   -4   272.00    10.40    8
   1   -3    4   265.80     9.80   37
   1    3    5    95.60     4.70  136
  -1    3   -5    88.10     3.60   66
  -1    3   -5    86.80     3.50  167
  -1    3   -5    91.50     3.50  236
  -1    3   -5    97.70     4.40  258
  -1   -3   -5    99.80     5.00    8
   1   -3    5   102.70     4.10   39
   1    3    6   388.30    16.00  136
   1    3    6   394.10    13.60  329
  -1    3   -6   378.00    14.00   74
  -1    3   -6   358.10    13.30  170
  -1    3   -6   360.30    13.00  248
  -1    3   -6   369.20    15.90  261
  -1   -3   -6   367.00    13.40    7
   1   -3    6   378.90    13.10   41
   1    3    7   113.20     5.40  135
   1    3    7   123.90     5.70  325
  -1    3   -7   117.00     4.80   83
  -1    3   -7   118.90     4.50  172
  -1    3   -7   122.20     5.90  263
  -1   -3   -7   111.90     5.50    6
   1    3    8     1.80     1.40  134
   1    3    8     3.80     1.00  322
  -1    3   -8     2.20     0.40   93
  -1    3   -8     1.70     0.50  175
  -1    3   -8     2.00     1.10  265
  -1   -3   -8     1.00     1.30    6
   1    3    9  1047.90    39.10   21
   1    3    9  1084.90    38.00  134
   1    3    9  1115.50    37.30  319
  -1    3   -9  1104.70    36.40  103
  -1    3   -9  1117.50    40.20  267
  -1   -3   -9  1117.80    37.60    5
   1    3   10   165.00     7.40   22
   1    3   10   175.20     7.40  133
   1    3   10   161.40     7.30  315
  -1    3  -10   178.70     6.50  113
  -1    3  -10   173.30     8.10  269
  -1   -3  -10   161.70     7.30    4
   1    3   11   663.70    25.00  132
   1    3   11   718.70    25.10  312
  -1    3  -11   677.70    23.30  122
  -1    3  -11   693.30    25.70  270
  -1   -3  -11   702.30    26.00    4
  -1   -3  -11   648.10    25.30  151
   1   -3   11   688.30    22.50   55
   1    3   12   595.70    23.30  132
   1    3   12   589.80    21.90  309
  -1    3  -12   603.90    19.80  131
  -1    3  -12   607.40    20.90  272
  -1   -3  -12   575.90    22.60    3
  -1   -3  -12   583.30    21.50  152
   1   -3   12   529.30    19.20    2
   1   -3   12   588.60    19.00   58
   1    3   13     0.60     1.40   24
   1    3   13     4.10     1.80  131
   1    3   13     3.30     1.10  306
  -1    3  -13     1.90     0.60  138
  -1    3  -13     2.50     1.40  274
  -1   -3  -13     2.00     1.60    2
  -1   -3  -13     5.30     1.80  152
   1   -3   13     2.70     0.50    9
   1   -3   13     3.20     0.50   60
   1    3   14   139.80     6.50   24
   1    3   14   136.60     6.80  130
   1    3   14   138.10     6.70  303
  -1    3  -14   143.40     5.40  144
  -1    3  -14   134.40     6.50  276
  -1   -3  -14   141.20     8.00    1
  -1   -3  -14   144.00     6.50  153
   1   -3   14   117.70     4.90   15
   1   -3   14   144.80     5.20   63
   1    3   15   177.60     9.50   25
   1    3   15   169.20     8.20  129
   1    3   15   180.60     8.30  300
  -1    3  -15   182.10     6.80  149
  -1    3  -15   197.40     9.30  278
  -1   -3  -15   184.30     8.40  154
   1   -3   15   171.50     6.40   20
   1   -3   15   186.80     6.80   65
   1    3   16    82.10     4.90   26
   1    3   16    80.50     5.10  128
   1    3   16    81.40     4.60  298
  -1    3  -16    72.90     3.30  153
  -1    3  -16    77.30     4.60  279
  -1   -3  -16    92.10     5.00  154
   1   -3   16    71.80     3.20   25
   1   -3   16    82.10     3.20   67
   1    3   17   128.00     8.00   26
   1    3   17   137.00     7.60  127
   1    3   17   154.50     7.70  295
  -1    3  -17   145.00     5.80  157
  -1    3  -17   130.90     8.20  281
  -1   -3  -17   153.10     8.00  155
   1   -3   17   133.50     5.10   28
   1   -3   17   152.90     5.80   68
   1    3   18   376.50    18.10   27
   1    3   18   393.90    16.40  127
   1    3   18   397.40    16.60  293
  -1    3  -18   388.50    14.10  161
  -1    3  -18   361.90    19.50  283
  -1   -3  -18   383.70    14.90  156
   1   -3   18   340.60    12.20   32
   1   -3   18   372.10    13.30   69
   1    3   19    71.50     5.10   28
   1    3   19    79.40     5.80  126
   1    3   19    83.60     4.90  290
  -1    3  -19    79.90     3.30  164
  -1    3  -19    70.40     5.40  284
  -1   -3  -19    89.90     5.40  157
   1   -3   19    65.90     2.90   35
   1   -3   19    73.00     3.30   70
   1    3   20   100.70     6.20   29
   1    3   20   112.50     7.30  125
   1    3   20   120.00     6.20  288
  -1    3  -20   113.50     4.40  167
  -1    3  -20   109.80     7.60  286
  -1   -3  -20    94.80     6.20  157
   1   -3   20    93.60     4.00   39
   1   -3   20   109.00     4.50   70
   1    3   21    92.40     6.40   30
   1    3   21   106.70     7.00  124
   1    3   21    90.20     6.20  285
  -1    3  -21   110.60     4.20  170
  -1    3  -21    87.90     6.40  288
  -1   -3  -21    91.10     5.70  158
   1   -3   21    87.20     3.50   42
   1    3   22     1.80     2.20   31
   1    3   22     4.00     2.80  123
   1    3   22     0.80     1.70  283
  -1    3  -22     7.10     2.50  179
  -1    3  -22     1.10     2.10  289
  -1   -3  -22     1.70     2.60  159
   1   -3   22     3.80     0.60   45
   1   -3   22     4.20     0.70   69
   1    3   23    58.40     4.70   31
   1    3   23    67.30     5.80  122
   1    3   23    65.20     4.60  280
  -1    3  -23    65.80     5.50  180
  -1    3  -23    68.10     5.60  291
  -1   -3  -23    75.10     5.10  160
   1   -3   23    51.80     2.40   49
   1    3   24    40.90     4.00   32
   1    3   24    27.60     4.30  121
  -1    3  -24    40.80     4.50  181
  -1    3  -24    44.80     4.20  292
  -1   -3  -24    36.50     4.10  161
   1    3   25     0.80     2.60   33
  -1    3  -25     1.60     2.70  181
  -1    3  -25     2.00     2.70  294
  -1   -3  -25    -1.00     2.80  162
   1    3   26     3.70     2.80   34
  -1    3  -26     5.10     3.10  182
  -1    3  -26     7.20     2.70  296
  -1   -3  -26     9.10     3.50  163
   1    3   27     2.90     2.80   35
  -1    3  -27     3.30     2.30  183
  -1    3  -27    -1.30     2.60  297
   1    5  -26     0.40     3.10  285
  -1    5   26    -0.90     2.30   41
   1   -5  -26    -4.80     3.90  170
   1   -5  -26     3.10     3.40  182
   1    5  -25     0.80     2.70  283
  -1    5   25     0.50     3.20   40
   1   -5  -25     0.50     2.60  169
   1   -5  -25    -2.00     4.30  181
   1    5  -24     0.00     2.60  281
  -1    5   24    10.80     3.70   40
   1   -5  -24     4.40     3.70  168
   1   -5  -24     0.20     3.80  181
   1    5  -23    -0.10     2.00  197
   1    5  -23     7.10     3.00  279
  -1    5   23    -4.40     2.90   39
   1   -5  -23    -5.30     3.30  168
   1   -5  -23     3.40     4.00  180
   1    5  -22     6.60     2.10  197
   1    5  -22     9.50     2.90  278
  -1    5   22    13.10     3.30   39
   1   -5  -22     7.00     3.40  167
   1   -5  -22     8.30     3.10  180
   1    5  -21     7.40     2.30  197
   1    5  -21     5.20     2.70  276
  -1    5   21     9.00     2.50   38
   1   -5  -21     3.20     3.10  167
   1   -5  -21     5.90     3.30  179
   1    5  -20     2.40     1.90  197
   1    5  -20     2.70     1.60  274
  -1    5   20     1.90     2.40   38
  -1    5   20    -3.50     3.50  133
  -1    5   20     2.30     1.90  299
   1   -5  -20     2.30     2.90  166
   1   -5  -20     4.10     2.10  179
   1    5  -19    11.10     1.80  198
   1    5  -19    13.20     2.60  272
  -1    5   19    13.80     2.40   37
  -1    5   19    10.50     3.50  134
  -1    5   19    13.30     2.10  302
   1   -5  -19    13.40     3.20  166
   1    5  -18     4.10     1.20  198
   1    5  -18     5.40     2.20  270
  -1    5   18     6.80     2.70   37
  -1    5   18     5.10     3.00  135
  -1    5   18     2.20     1.60  306
   1   -5  -18     9.60     3.00  165
   1    5  -17    -0.40     1.00  199
   1    5  -17    -1.30     2.00  269
  -1    5   17     1.00     2.10   36
  -1    5   17     0.70     2.50  136
  -1    5   17     1.30     1.40  309
   1   -5  -17    -0.10     1.70  165
   1    5  -16     1.90     1.00  201
   1    5  -16     2.20     2.00  267
  -1    5   16     3.30     1.70   36
  -1    5   16    10.30     2.70  137
  -1    5   16     3.40     1.30  312
   1   -5  -16     6.50     2.60  165
   1    5  -15     1.70     1.00  202
   1    5  -15     1.40     1.40  265
  -1    5   15     0.70     2.10   36
  -1    5   15     2.50     2.40  138
  -1    5   15     2.40     1.20  316
   1   -5  -15     1.30     1.70    9
   1   -5  -15     0.80     2.20  164
   1    5  -14     9.70     1.30  205
   1    5  -14    16.40     2.60  263
  -1    5   14    18.80     2.70   36
  -1    5   14     8.90     2.80  138
  -1    5   14    12.20     1.70  319
   1   -5  -14    16.00     2.80   10
   1   -5  -14    11.00     2.60  164
   1    5  -13    44.80     2.70  208
   1    5  -13    45.70     3.80  261
  -1    5   13    52.00     4.40   36
  -1    5   13    54.80     4.30  139
  -1    5   13    52.30     3.50  322
   1   -5  -13    59.20     5.00   11
   1   -5  -13    48.80     4.00  164
   1    5  -12    22.80     1.40  212
   1    5  -12    23.80     2.70  259
  -1    5   12    32.30     3.10   35
  -1    5   12    27.40     3.40  140
  -1    5   12    26.50     2.30  325
   1   -5  -12    22.40     3.00   12
   1   -5  -12    25.70     2.70  164
   1    5  -11    33.20     2.00  218
   1    5  -11    32.60     3.30  258
  -1    5   11    40.10     3.30   35
  -1    5   11    32.60     3.40  141
  -1    5   11    39.40     2.90  329
   1   -5  -11    31.50     3.20   13
   1   -5  -11    32.50     2.70  164
   1    5  -10    73.10     3.10   78
   1    5  -10    67.70     2.80  112
   1    5  -10    77.40     2.90  228
   1    5  -10    75.10     4.90  256
  -1    5   10    78.40     5.10  142
   1   -5  -10    71.80     5.10   13
   1   -5  -10    75.70     4.40  164
   1    5   -9     6.10     0.70   65
   1    5   -9     6.00     0.60  121
   1    5   -9     6.40     1.80  254
  -1    5    9     4.80     1.60  143
   1   -5   -9     3.90     1.70   14
   1    5   -8    42.70     2.40   56
   1    5   -8    44.10     2.40  126
   1    5   -8    46.20     3.50  252
  -1    5    8    37.80     3.60  144
   1   -5   -8    46.80     3.50   15
   1    5   -7     7.60     1.00   50
   1    5   -7     8.60     1.00  129
  -1    5    7     4.30     1.70  145
   1   -5   -7     8.50     1.70   16
   1    5   -6     4.60     0.90   45
   1    5   -6     6.30     0.90  132
  -1    5    6     6.00     1.70  145
  -1   -5    6     6.40     1.10    3
  -1   -5    6     5.00     0.80  173
   1   -5   -6     3.50     1.80   17
   1    5   -5    -0.10     0.80   41
   1    5   -5     1.20     0.80  133
  -1    5    5     0.90     1.10  146
  -1   -5    5     2.50     0.80  170
   1   -5   -5     0.60     1.40   18
   1    5   -4     2.10     0.90   38
   1    5   -4     2.00     0.90  135
  -1    5    4     2.40     1.40  147
  -1   -5    4     2.40     0.80  167
   1   -5   -4     3.90     1.60   18
   1    5   -3     2.80     1.00   36
   1    5   -3     1.20     0.90  135
  -1    5    3     3.30     1.40  148
  -1   -5    3     0.00     1.00    7
  -1   -5    3     1.40     0.80  164
   1   -5   -3     2.70     1.20   19
   1   -5   -3     3.40     0.80  184
   1    5   -2     1.50     0.90   34
   1    5   -2     1.20     1.00  136
  -1    5    2     1.70     1.20   40
  -1    5    2     1.00     1.20  148
  -1   -5    2     1.30     1.00    7
  -1   -5    2     0.00     0.80  162
  -1   -5    2     1.00     0.30  226
   1   -5   -2     1.10     1.20   20
   1   -5   -2    -1.10     0.80  169
   1   -5   -2     1.30     0.70  187
   1    5   -1    -0.80     0.90   32
   1    5   -1     1.40     1.10  136
  -1    5    1    -0.50     1.10   42
  -1    5    1    -0.30     1.10  149
  -1   -5    1    -0.80     1.00    8
  -1   -5    1    -0.20     0.40  239
   1   -5   -1     1.30     1.20   20
   1   -5   -1    -0.20     0.60  191
   1    5    0    16.80     1.80   31
   1    5    0    15.50     1.80  137
  -1    5    0    17.60     1.60   43
  -1    5    0    17.90     1.80  149
  -1   -5    0    19.20     1.90    8
  -1   -5    0    18.70     1.30  248
   1   -5    0    18.20     2.00   21
   1   -5    0    18.30     1.10  197
   1    5    1     8.80     1.30   30
   1    5    1    10.70     1.70  137
  -1    5   -1    12.60     1.50   45
  -1    5   -1     9.00     1.20  150
  -1   -5   -1     7.80     1.50    8
   1   -5    1     9.60     1.40   21
   1   -5    1    11.30     1.40  174
   1   -5    1    10.20     0.70  208
   1    5    2     3.10     1.30   29
   1    5    2     2.30     1.30  137
  -1    5   -2     4.00     1.10   47
  -1    5   -2     3.60     1.10  150
  -1   -5   -2     2.60     1.30    8
  -1   -5   -2     3.70     1.40  158
   1   -5    2     6.40     1.20   22
   1   -5    2     2.40     1.00  176
   1    5    3     6.60     1.60   29
   1    5    3     2.70     1.50  137
  -1    5   -3     4.50     1.20   50
  -1    5   -3     3.80     1.10  151
  -1   -5   -3     4.70     1.20    8
   1   -5    3     5.40     1.10   22
   1    5    4     2.50     1.00   28
   1    5    4     0.00     1.30  136
  -1    5   -4     1.00     1.00   53
  -1    5   -4     1.10     0.90  151
  -1    5   -4     0.90     1.40  253
  -1   -5   -4     0.30     1.40    8
   1   -5    4     2.60     0.90   23
   1    5    5     3.70     1.20  136
  -1    5   -5     4.50     1.00   57
  -1    5   -5     3.00     1.00  151
  -1    5   -5     4.30     1.30  255
  -1   -5   -5     6.30     1.70    7
   1   -5    5     3.70     0.90   23
   1    5    6    -0.10     1.40  136
  -1    5   -6     0.30     0.60   61
  -1    5   -6     0.10     0.80  151
  -1    5   -6     0.30     1.50  257
  -1   -5   -6    -1.10     1.50    7
   1   -5    6     0.00     0.70   23
   1    5    7     9.10     2.10  135
  -1    5   -7     9.10     1.00   65
  -1    5   -7    11.70     1.40  151
  -1    5   -7     9.40     1.70  258
  -1   -5   -7    12.50     2.10    7
  -1   -5   -7    12.70     1.90  156
   1   -5    7    13.00     1.30   23
   1    5    8    25.40     3.00  135
  -1    5   -8    25.40     1.70   71
  -1    5   -8    21.90     1.50  151
  -1    5   -8    24.60     2.40  260
  -1   -5   -8    23.50     2.70    6
  -1   -5   -8    36.10     2.60  156
   1   -5    8    27.20     1.80   22
   1    5    9    18.90     2.60  134
   1    5    9    14.80     2.00  328
  -1    5   -9    17.50     1.40   78
  -1    5   -9    12.20     1.20  150
  -1   -5   -9    17.00     2.50    6
  -1   -5   -9    13.80     2.00  156
   1   -5    9     8.70     1.10   21
   1    5   10   120.10     7.20  134
   1    5   10   127.00     6.60  325
  -1    5  -10   121.10     5.70   85
  -1    5  -10   112.50     5.00  149
  -1    5  -10   108.60     3.90  227
  -1    5  -10   113.10     6.50  263
  -1   -5  -10   129.10     7.00    5
  -1   -5  -10   116.40     5.80  156
   1    5   11    35.70     3.40   28
   1    5   11    41.20     3.40  133
   1    5   11    36.00     3.00  323
  -1    5  -11    37.20     2.20   95
  -1    5  -11    33.10     1.90  147
  -1    5  -11    36.30     1.80  197
  -1    5  -11    35.50     1.70  239
  -1    5  -11    32.00     3.30  264
  -1   -5  -11    40.40     3.60    5
  -1   -5  -11    34.30     3.40  156
   1   -5   11    36.20     1.90   18
   1    5   12    62.70     4.20   28
   1    5   12    59.20     4.80  133
   1    5   12    68.20     4.80  320
  -1    5  -12    67.30     2.70  106
  -1    5  -12    64.20     3.10  193
  -1    5  -12    59.10     2.70  245
  -1    5  -12    54.60     4.60  266
  -1   -5  -12    63.50     5.30    4
  -1   -5  -12    63.50     4.70  157
   1   -5   12    63.40     2.70   14
   1    5   13   287.60    12.60   28
   1    5   13   323.60    14.90  132
   1    5   13   307.30    15.80  317
  -1    5  -13   305.70    12.20  191
  -1    5  -13   287.60    11.30  248
  -1    5  -13   296.90    15.20  268
  -1   -5  -13   291.30    14.40    3
  -1   -5  -13   287.50    13.40  157
   1    5   14     2.20     2.10   29
   1    5   14    -2.50     2.30  131
   1    5   14    -0.80     1.20  315
  -1    5  -14    -1.00     0.80  189
  -1    5  -14     4.10     2.00  269
  -1   -5  -14    -1.50     2.30    3
  -1   -5  -14     1.80     2.20  157
   1    5   15    68.20     5.20   29
   1    5   15    72.80     5.70  131
   1    5   15    82.80     5.90  312
  -1    5  -15    72.80     4.10  188
  -1    5  -15    93.20     6.40  271
  -1   -5  -15    70.00     5.50    2
  -1   -5  -15    90.40     5.50  158
   1    5   16    34.20     4.00   30
   1    5   16    48.80     4.70  130
   1    5   16    41.20     3.50  309
  -1    5  -16    37.90     2.60  188
  -1    5  -16    38.40     3.90  272
  -1   -5  -16    42.00     4.10  158
   1    5   17    18.70     3.00   30
   1    5   17    21.10     3.10  129
   1    5   17    30.80     3.20  307
  -1    5  -17    25.20     2.30  188
  -1    5  -17    24.70     3.40  274
  -1   -5  -17    28.70     3.80  159
   1    5   18    38.20     4.00   31
   1    5   18    29.60     4.40  128
   1    5   18    30.50     3.40  304
  -1    5  -18    33.10     2.70  188
  -1    5  -18    32.60     3.80  275
  -1   -5  -18    36.90     4.30  159
   1    5   19   341.40    16.60   31
   1    5   19   346.30    17.70  127
   1    5   19   385.60    17.10  302
  -1    5  -19   390.00    16.50  188
  -1    5  -19   383.30    19.20  277
  -1   -5  -19   354.50    16.20  160
   1    5   20    18.10     3.50   32
   1    5   20    28.40     3.50  299
  -1    5  -20    28.00     2.80  188
  -1    5  -20    26.30     3.70  279
  -1   -5  -20    31.10     4.20  160
   1    5   21    25.10     4.00   32
   1    5   21    27.30     3.30  296
  -1    5  -21    31.20     3.50  188
  -1    5  -21    24.60     3.80  280
  -1   -5  -21    32.00     3.90  161
   1    5   22    54.50     5.50   33
  -1    5  -22    72.00     5.30  188
  -1    5  -22    62.80     6.10  282
  -1   -5  -22    59.10     6.20  162
   1    5   23    11.60     3.60   34
  -1    5  -23     6.20     3.50  283
  -1   -5  -23    13.30     3.90  162
   1    5   24    26.80     4.50   34
  -1    5  -24    25.90     4.30  285
  -1   -5  -24    27.70     4.40  163
   1    5   25    27.00     4.50   35
  -1    5  -25    27.30     4.40  286
  -1   -5  -25    26.90     4.90  164
   1    7  -22     2.40     2.80  274
  -1    7   22     0.10     2.60   41
   1   -7  -22     2.00     4.50  170
   1   -7  -22     3.20     4.40  183
   1    7  -21    14.80     4.10  272
  -1    7   21    16.70     4.50   41
   1   -7  -21    19.90     5.10  169
   1   -7  -21    16.60     4.60  182
   1    7  -20    -1.00     3.10  271
  -1    7   20     3.90     3.50   40
   1   -7  -20     2.60     4.10  169
   1   -7  -20     4.80     3.70  182
   1    7  -19     3.10     3.20  269
  -1    7   19    -1.90     2.30   40
   1   -7  -19     0.50     3.60  168
   1   -7  -19     0.70     2.20  182
   1    7  -18     8.00     3.30  268
  -1    7   18     7.20     3.40   40
   1   -7  -18     4.50     3.40  168
   1   -7  -18     9.30     3.50  182
   1    7  -17     9.40     3.40  266
  -1    7   17    10.80     3.50   39
  -1    7   17     6.40     2.40  316
   1   -7  -17    10.70     2.90  168
   1   -7  -17    13.00     3.60  182
   1    7  -16    -0.30     2.60  265
  -1    7   16    -1.00     2.60   39
  -1    7   16    -0.50     2.00  319
   1   -7  -16     3.80     3.50  168
   1   -7  -16     2.50     2.90  181
   1    7  -15    -1.40     2.60  263
  -1    7   15    -0.60     1.80   39
  -1    7   15     3.70     2.10  321
   1   -7  -15     2.20     3.00  168
   1   -7  -15     3.80     2.50  181
   1    7  -14     0.80     2.50  262
  -1    7   14    -0.10     1.90   39
  -1    7   14     4.20     2.50  324
   1   -7  -14     3.70     3.00  168
   1   -7  -14     1.10     2.40  181
   1    7  -13     2.70     2.60  260
  -1    7   13     5.00     2.20   39
  -1    7   13     5.60     2.20  327
   1   -7  -13    10.00     3.20  168
   1   -7  -13     7.50     2.50  181
  -1    7   12    49.50     4.10   39
  -1    7   12    34.80     3.90  329
   1   -7  -12    50.70     4.90  168
   1   -7  -12    47.80     4.30  182
   1    7  -11     0.30     0.70   74
   1    7  -11     2.40     0.80  114
  -1    7   11    -1.50     1.60   39
   1   -7  -11     1.70     3.10   10
   1   -7  -11     6.20     2.80  168
   1   -7  -11     2.40     1.80  182
   1    7  -10     1.20     0.80   66
   1    7  -10     3.10     0.90  119
   1    7  -10     2.70     1.70  256
  -1    7   10     3.10     2.50   39
   1   -7  -10     4.70     2.90   10
   1   -7  -10     6.80     2.80  168
   1   -7  -10     4.40     1.80  182
   1    7   -9     3.10     1.00   60
   1    7   -9     2.70     1.10  123
  -1    7    9     4.20     2.30   39
   1   -7   -9     7.20     2.20   11
   1   -7   -9     2.70     1.90  168
   1   -7   -9     6.50     1.70  183
   1    7   -8     6.10     1.20   56
   1    7   -8     8.10     1.90  253
  -1    7    8    11.20     2.80   40
   1   -7   -8    10.40     2.90   12
   1   -7   -8     6.50     2.40  168
   1   -7   -8     7.20     1.80  184
   1    7   -7     1.80     1.20   52
   1    7   -7     0.90     1.40  128
  -1    7    7     0.80     2.00   40
  -1    7    7    -5.00     2.60  141
   1   -7   -7     5.70     2.00   12
   1   -7   -7     1.80     2.20  169
   1   -7   -7     1.60     1.30  184
   1    7   -6    99.70     6.00   49
   1    7   -6    97.10     5.40  129
  -1    7    6   104.30     6.30   41
  -1    7    6    93.60     6.30  141
  -1   -7    6    98.20     5.00  177
   1   -7   -6   112.80     6.60   13
   1   -7   -6   107.70     5.90  169
   1   -7   -6   112.10     5.70  186
   1    7   -5    32.10     2.70   46
   1    7   -5    31.30     2.60  131
  -1    7    5    25.60     3.00   41
  -1    7    5    25.10     3.40  142
  -1   -7    5    26.80     2.30    2
  -1   -7    5    26.60     2.10  174
   1   -7   -5    28.10     3.30   13
   1   -7   -5    28.60     3.10  170
   1   -7   -5    26.70     2.20  187
   1    7   -4    29.50     2.70   44
   1    7   -4    26.80     2.70  132
  -1    7    4    23.30     2.60   42
  -1    7    4    23.40     2.90  142
  -1   -7    4    23.50     2.40    3
  -1   -7    4    23.70     2.10  172
   1   -7   -4    20.30     3.00   13
   1   -7   -4    28.30     2.10  189
   1    7   -3   144.50     6.90   42
   1    7   -3   132.50     7.80  132
  -1    7    3   152.20     7.40   43
  -1    7    3   139.40     8.20  142
  -1   -7    3   164.40     7.50    4
  -1   -7    3   135.90     6.20  170
   1   -7   -3   130.50     7.70   14
   1   -7   -3   139.30     5.90  192
   1    7   -2   371.80    15.60   40
   1    7   -2   330.60    15.40  133
  -1    7    2   375.30    14.60   44
  -1    7    2   415.90    17.70  143
  -1   -7    2   388.90    15.60    4
  -1   -7    2   377.00    15.60  169
   1   -7   -2   365.80    17.00   14
   1   -7   -2   373.60    14.60  172
   1   -7   -2   372.00    13.90  196
   1    7   -1    28.70     2.80   39
   1    7   -1    26.70     2.70  133
  -1    7    1    19.90     2.50   45
  -1    7    1    28.00     3.00  143
  -1   -7    1    23.60     2.70    5
  -1   -7    1    25.60     1.30  227
   1   -7   -1    21.70     2.90   14
   1   -7   -1    22.40     1.60  201
   1    7    0    -0.10     1.50   37
   1    7    0     2.90     1.90  134
  -1    7    0     2.10     1.60   46
  -1    7    0    -1.10     1.30  143
  -1   -7    0     1.90     1.80    5
  -1   -7    0     1.40     1.20  166
  -1   -7    0     2.30     0.70  183
  -1   -7    0     1.30     0.60  237
   1   -7    0     0.40     1.80   14
   1   -7    0     1.10     0.50  209
   1    7    1    39.20     3.50   36
   1    7    1    53.60     4.00  134
  -1    7   -1    40.70     3.30   48
  -1    7   -1    48.00     3.50  143
  -1   -7   -1    46.90     3.90    5
  -1   -7   -1    37.90     2.90  165
  -1   -7   -1    42.10     2.50  180
  -1   -7   -1    39.80     2.50  244
   1   -7    1    43.10     3.50   15
   1    7    2   193.50     8.70   36
   1    7    2   190.90     9.40  134
  -1    7   -2   173.80     9.50   49
  -1    7   -2   184.50     8.50  143
  -1   -7   -2   198.00     9.40    5
  -1   -7   -2   182.30     8.30  164
  -1   -7   -2   197.40     8.70  249
   1   -7    2   188.00     8.40   15
   1   -7    2   173.40     8.10  178
   1    7    3   345.90    14.30   35
   1    7    3   331.90    15.00  134
  -1    7   -3   333.30    14.00   51
  -1    7   -3   296.00    14.20  143
  -1    7   -3   323.80    18.70  253
  -1   -7   -3   341.90    14.60    5
  -1   -7   -3   332.40    14.30  163
   1   -7    3   381.20    14.60   14
   1    7    4    28.10     3.20   34
   1    7    4    30.90     2.90  134
  -1    7   -4    25.50     2.60   54
  -1    7   -4    28.00     2.90  143
  -1    7   -4    23.70     2.90  254
  -1   -7   -4    23.50     3.10    5
  -1   -7   -4    29.10     3.30  163
   1   -7    4    22.10     2.40   14
   1    7    5    23.70     3.00   34
   1    7    5    18.20     3.30  134
  -1    7   -5    21.40     2.40   56
  -1    7   -5    21.50     2.40  143
  -1    7   -5    23.40     2.90  255
  -1   -7   -5    27.00     3.60    5
  -1   -7   -5    27.80     3.10  162
   1   -7    5    30.50     2.70   14
   1    7    6   163.10     8.10   34
   1    7    6   138.60     8.80  134
  -1    7   -6   139.20     7.70   59
  -1    7   -6   155.80     7.10  142
  -1   -7   -6   142.50     8.60    5
  -1   -7   -6   148.80     7.90  162
   1   -7    6   143.70     7.00   13
   1    7    7    48.90     4.20   33
   1    7    7    38.20     4.30  133
  -1    7   -7    41.90     3.10   62
  -1    7   -7    39.70     2.70  141
  -1   -7   -7    39.50     4.10    5
  -1   -7   -7    44.20     4.10  162
   1   -7    7    43.30     3.10   13
   1    7    8    24.10     2.70   33
  -1    7   -8    23.80     2.20   66
  -1    7   -8    26.50     2.40  140
  -1    7   -8    25.50     3.40  259
  -1   -7   -8    24.20     3.40    4
  -1   -7   -8    32.50     3.80  162
   1   -7    8    30.40     2.60   12
   1    7    9    62.20     4.80   33
  -1    7   -9    57.70     3.50   70
  -1    7   -9    57.80     3.60  139
  -1    7   -9    55.60     4.80  260
  -1   -7   -9    58.50     5.60    4
  -1   -7   -9    65.50     5.10  162
   1   -7    9    63.70     3.80   10
   1    7   10    -0.60     1.60   33
   1    7   10    -0.30     2.00  328
  -1    7  -10     0.00     0.80   75
  -1    7  -10     0.30     1.10  137
  -1   -7  -10    -3.30     2.80    4
  -1   -7  -10     1.90     2.50  161
   1   -7   10     2.00     1.10    9
   1    7   11     1.50     1.80   33
   1    7   11     1.00     2.10  326
  -1    7  -11     0.90     1.20  135
  -1   -7  -11     3.80     3.10    3
  -1   -7  -11     3.00     2.60  161
   1   -7   11     0.40     1.00    6
   1    7   12     3.40     1.90   33
   1    7   12     2.40     2.00  324
  -1    7  -12     0.00     0.80   89
  -1    7  -12     0.20     0.60  131
  -1    7  -12     3.20     1.90  264
  -1   -7  -12     3.00     2.60  162
   1   -7   12     1.30     0.80    3
   1    7   13     0.30     2.40   33
   1    7   13     3.40     2.30  322
  -1    7  -13     2.50     0.70  100
  -1    7  -13     1.90     0.60  125
  -1    7  -13    -0.20     2.70  265
  -1   -7  -13     6.20     2.90  162
   1    7   14     1.80     2.60   33
   1    7   14    -3.00     2.30  320
  -1    7  -14     3.10     2.70  267
  -1   -7  -14    -0.20     2.30  162
   1    7   15    -2.40     2.80   34
   1    7   15     0.20     2.20  318
  -1    7  -15     0.80     2.10  268
  -1   -7  -15     0.00     2.10  162
   1    7   16     1.50     3.00   34
   1    7   16     2.20     2.30  315
  -1    7  -16     2.70     3.00  269
  -1   -7  -16     2.40     3.20  162
   1    7   17    -0.10     3.10   34
   1    7   17     1.00     2.50  313
  -1    7  -17    -2.50     2.90  271
  -1   -7  -17     1.40     3.20  163
   1    7   18     0.90     3.00   35
  -1    7  -18     3.00     3.30  272
  -1   -7  -18     1.00     2.40  163
   1    7   19     9.90     2.80   35
  -1    7  -19     5.10     3.70  274
  -1   -7  -19    10.30     4.20  163
   1    7   20     4.50     3.60   35
  -1    7  -20     4.10     2.70  275
  -1   -7  -20     7.20     3.00  164
   1    7   21     9.90     3.90   36
  -1    7  -21     8.00     3.80  276
  -1   -7  -21     9.30     4.10  164
   1    9  -15    12.40     4.50  263
  -1    9   15     4.40     4.00   43
   1   -9  -15     2.70     4.20  171
   1   -9  -15     0.30     3.00  187
   1    9  -14     5.80     4.30  262
  -1    9   14     2.80     3.80   43
   1   -9  -14     6.30     4.20  171
   1   -9  -14     2.10     3.10  187
   1    9  -13     0.00     2.70  261
  -1    9   13    -2.20     2.30   43
   1   -9  -13    -3.70     3.90  171
   1   -9  -13     0.50     2.70  188
   1    9  -12     4.20     4.00  260
  -1    9   12    -1.40     2.20   43
   1   -9  -12     5.30     3.80  172
   1   -9  -12     2.10     2.40  188
   1    9  -11    11.60     4.10  259
  -1    9   11    11.50     3.70   43
   1   -9  -11    -0.40     3.30  172
   1   -9  -11    12.00     2.70  189
   1    9  -10     3.80     3.70  257
  -1    9   10     0.20     3.30   43
   1   -9  -10     2.50     2.50  172
   1   -9  -10    -0.40     2.10  189
  -1    9    9     3.50     3.30   44
   1   -9   -9     0.70     3.00  172
   1   -9   -9     1.50     2.00  190
   1    9   -8     8.30     2.80  255
  -1    9    8    15.60     3.10   44
   1   -9   -8    10.40     3.40  173
   1   -9   -8     6.50     2.10  192
   1    9   -7     1.30     2.40  254
  -1    9    7    -2.00     2.80   44
   1   -9   -7     1.80     2.20  173
   1   -9   -7    -0.60     1.80  193
   1    9   -6    -2.50     2.10  253
  -1    9    6    -2.30     2.10   45
   1   -9   -6    -3.90     2.50    8
   1   -9   -6     2.00     2.80  174
   1   -9   -6     0.70     1.70  195
   1    9   -5    10.40     3.10  252
  -1    9    5     5.00     3.00   46
   1   -9   -5     6.30     3.30    8
   1   -9   -5     4.10     2.80  174
   1   -9   -5     6.00     1.70  197
  -1    9    4    -2.80     2.70   46
  -1   -9    4    -0.10     1.70  178
   1   -9   -4     2.90     3.10    8
   1   -9   -4     1.10     2.60  175
   1   -9   -4     0.70     1.20  201
   1    9   -3    75.90     5.50   47
  -1    9    3    83.90     5.80   47
  -1   -9    3    78.70     5.00  176
   1   -9   -3    64.60     5.40    9
   1   -9   -3    59.70     5.20  176
   1   -9   -3    67.70     3.60  205
   1    9   -2    87.30     6.30   46
  -1    9    2    89.80     6.00   48
  -1   -9    2    90.60     5.30  174
   1   -9   -2    78.90     6.60    9
   1   -9   -2   105.70     6.50  177
   1   -9   -2    85.10     4.00  212
   1    9   -1     6.80     2.50   45
  -1    9    1     0.60     1.90   49
  -1    9    1     6.10     2.50  252
  -1   -9    1     6.80     2.20  173
   1   -9   -1     8.20     3.10    9
   1   -9   -1     2.90     2.30  178
   1    9    0     4.40     2.60   43
  -1    9    0     5.70     2.70   50
  -1    9    0     7.00     3.30  253
  -1   -9    0     3.30     2.80    1
  -1   -9    0     5.20     1.90  172
   1   -9    0    11.30     3.10    9
   1    9    1    21.70     3.30   42
  -1    9   -1    11.70     2.80   51
  -1   -9   -1    14.90     3.40    2
  -1   -9   -1    14.40     2.40  171
  -1   -9   -1    15.40     1.20  200
   1   -9    1    19.30     3.40    8
   1    9    2    54.30     5.10   42
  -1    9   -2    64.00     5.30   53
  -1   -9   -2    49.50     5.10    2
  -1   -9   -2    59.50     4.40  170
  -1   -9   -2    55.10     3.20  194
   1   -9    2    52.20     5.00    8
   1    9    3    93.20     6.10   41
  -1    9   -3    82.70     6.30   55
  -1   -9   -3    70.40     6.30    2
  -1   -9   -3   100.00     6.60  169
  -1   -9   -3    78.80     4.40  190
   1    9    4    13.40     3.30   40
  -1    9   -4    10.90     2.50   56
  -1   -9   -4     3.10     2.40    2
  -1   -9   -4    16.20     3.20  169
  -1   -9   -4     9.90     1.80  187
   1    9    5    42.30     4.40   40
  -1    9   -5    36.10     4.30  257
  -1   -9   -5    23.70     3.90    2
  -1   -9   -5    31.60     4.10  168
  -1   -9   -5    32.60     2.60  186
   1    9    6    18.60     3.80   39
  -1    9   -6    29.00     4.00  258
  -1   -9   -6    14.00     4.30    2
  -1   -9   -6    29.30     4.10  168
  -1   -9   -6    24.50     2.70  184
   1    9    7     9.70     3.30   39
  -1    9   -7    12.00     2.90  259
  -1   -9   -7     9.90     3.30  167
  -1   -9   -7    14.80     2.50  183
   1    9    8    21.10     4.10   39
  -1    9   -8    13.50     3.50  260
  -1   -9   -8    20.60     3.20  167
  -1   -9   -8    16.80     2.70  182
   1    9    9    -2.40     3.20   38
  -1    9   -9    -1.20     2.30  261
  -1   -9   -9     2.90     3.40  167
  -1   -9   -9    -2.50     2.10  182
   1    9   10     1.10     3.30   38
  -1    9  -10     2.10     2.40  262
  -1   -9  -10    -2.10     3.30  167
  -1   -9  -10     2.20     2.30  181
   1    9   11     3.90     2.70   38
  -1    9  -11     0.10     3.60  263
  -1   -9  -11    -1.90     3.30  167
  -1   -9  -11     2.30     2.50  181
   1    9   12     9.40     3.10   38
  -1    9  -12    25.50     4.70  264
  -1   -9  -12    18.90     4.20  167
  -1   -9  -12    11.10     3.20  181
   1    9   13     7.60     3.20   38
  -1    9  -13    14.10     4.50  265
  -1   -9  -13    14.20     4.30  167
  -1   -9  -13     7.80     3.10  181
   1    9   14     3.40     2.90   38
  -1    9  -14     8.90     4.50  266
  -1   -9  -14     5.60     3.90  167
  -1   -9  -14     5.00     3.10  181
   1    9   15     0.10     4.20   38
  -1    9  -15     5.30     4.30  268
  -1   -9  -15     0.30     4.20  167
  -1   -9  -15     0.10     3.00  181
   2    0  -29     1.70     4.00  186
  -2    0   29    -2.70     2.20   52
   2    0  -28     4.30     4.10  186
  -2    0   28     0.60     2.10   51
   2    0  -27    -3.40     3.50  185
  -2    0   27     2.00     2.00   50
   2    0  -26     6.10     3.20  185
  -2    0   26     4.80     1.90   49
   2    0  -25     1.70     2.90  184
   2    0  -25    -0.40     1.20  318
   2    0  -24    44.00     3.80  176
   2    0  -24    52.30     5.40  184
   2    0  -24    35.90     3.00  316
  -2    0   24    45.90     3.40   47
  -2    0   24    46.00     3.40  122
   2    0  -23    -0.20     1.50  175
   2    0  -23    -1.20     2.50  183
   2    0  -23    -1.00     1.00  314
  -2    0   23     0.20     1.30   46
  -2    0   23    -1.00     1.40  123
   2    0  -22    -0.10     1.90  174
   2    0  -22    -2.00     2.20  183
   2    0  -22     0.80     0.80  312
  -2    0   22     0.20     1.10   45
  -2    0   22    -0.30     1.30  125
   2    0  -21     1.10     1.20  173
   2    0  -21    -1.50     2.20  182
   2    0  -21     0.60     0.80  311
  -2    0   21     0.20     1.10   45
  -2    0   21    -0.30     1.30  127
   2    0  -20    25.50     2.40  173
   2    0  -20    27.30     3.10  182
   2    0  -20    25.90     2.10  309
  -2    0   20    28.30     2.40   44
  -2    0   20    28.90     2.30  129
   2    0  -19     0.90     1.20    2
   2    0  -19    -0.40     1.80  182
   2    0  -19    -0.90     0.90  307
  -2    0   19     0.50     1.00   43
  -2    0   19     1.70     1.20  130
   2    0  -18   228.60    10.20    4
   2    0  -18   235.90     9.70  172
   2    0  -18   249.30    11.80  181
   2    0  -18   233.40     9.80  306
  -2    0   18   212.40     9.00   43
  -2    0   18   233.10    10.00  132
   2    0  -17    -0.40     1.00    5
   2    0  -17    -0.30     1.00  171
   2    0  -17    -1.20     1.80  181
   2    0  -17    -0.10     0.70  304
  -2    0   17    -0.80     0.80   43
  -2    0   17     0.50     1.00  134
   2    0  -16   401.00    16.50    7
   2    0  -16   428.70    14.80  171
   2    0  -16   424.40    16.60  181
   2    0  -16   415.20    14.90  302
  -2    0   16   385.40    15.10   42
  -2    0   16   416.10    16.20  136
   2    0  -15     0.90     0.90   10
   2    0  -15    -0.40     0.90  171
   2    0  -15    -0.20     1.10  181
   2    0  -15     0.40     0.60  301
  -2    0   15     1.50     1.00   42
  -2    0   15     0.70     0.90  138
  -2    0   15    -0.10     0.50  252
   2    0  -14   552.90    21.90   12
   2    0  -14   603.60    20.80  171
   2    0  -14   576.20    22.40  181
   2    0  -14   591.70    21.40  299
  -2    0   14   566.50    20.20   42
  -2    0   14   605.70    21.90  140
  -2    0   14   589.50    20.60  253
   2    0  -13     0.30     0.90   14
   2    0  -13    -0.60     0.70  171
   2    0  -13    -1.40     0.90  181
   2    0  -13    -0.40     0.50  297
  -2    0   13    -0.80     0.70   42
  -2    0   13     1.60     0.80  143
  -2    0   13    -0.20     0.40  252
   2    0  -12    11.20     1.10   17
   2    0  -12    12.90     1.10  171
   2    0  -12    11.00     0.90  295
  -2    0   12    10.30     1.10   43
  -2    0   12     9.60     1.10  145
   2    0  -11     1.10     0.70   19
   2    0  -11     0.00     0.70  172
  -2    0   11    -0.20     0.80  148
   2    0  -10    -0.50     0.60   22
   2    0  -10     0.60     0.60  173
   2    0  -10     0.70     0.40  289
  -2    0   10     0.30     0.40   44
  -2    0   10    -0.10     0.70  151
   2    0   -9    -0.20     0.50   26
   2    0   -9    -0.40     0.50  174
   2    0   -9    -0.10     0.30  286
  -2    0    9     0.50     0.50  154
   2    0   -8    49.90     2.40   30
   2    0   -8    51.10     2.30  176
   2    0   -8    50.20     2.10  281
  -2    0    8    45.30     2.30   47
  -2    0    8    50.40     2.60  158
   2    0   -7     0.10     0.50   34
   2    0   -7     0.60     0.50  178
   2    0   -7     0.60     0.60  186
   2    0   -7     0.30     0.30  275
  -2    0    7     1.30     0.50   49
  -2    0    7     0.20     0.50  163
   2    0   -6  2383.70    77.90   39
   2    0   -6  2452.50    78.00  188
   2    0   -6  2491.60    75.50  263
  -2    0    6  2364.80    77.70   52
  -2    0    6  2422.10    78.80  168
  -2    0    6  2455.70    78.50  180
   2    0   -5     0.60     0.40   46
   2    0   -5     0.10     0.60  191
  -2    0    5     1.30     0.50   56
  -2    0    5     0.10     0.50  174
  -2    0    5    -0.30     0.60  184
   2    0   -4   440.70    14.70   53
   2    0   -4   441.60    15.70  196
  -2    0    4   437.60    15.10   61
  -2    0    4   445.10    15.50  189
   2    0   -3     0.50     0.40   60
   2    0   -3     0.50     0.50  202
   2    0   -3    -0.20     0.10  315
  -2    0    3     1.00     0.40   67
  -2    0    3    -0.10     0.30  196
   2    0   -2   217.80     8.70  210
  -2    0    2   258.40     8.70   74
  -2    0    2   244.20     9.10  205
  -2    0    2   237.70     8.40  317
   2    0   -1     0.50     0.30   77
   2    0   -1     0.30     0.30  220
   2    0   -1     0.00     0.20  303
  -2    0    1     0.40     0.20   82
  -2    0    1     0.90     0.30  215
  -2    0    1     0.80     0.40  309
   2    0    0  1941.40    64.00   85
   2    0    0  1695.60    65.00  231
  -2    0    0  2174.70    64.40  305
   2    0    1    -0.20     0.30   92
   2    0    1     0.30     0.40  242
   2    0    1     0.30     0.30  297
  -2    0   -1     0.60     0.30   96
  -2    0   -1     0.50     0.30  237
  -2    0   -1     0.70     0.40  302
   2    0    2   213.50     7.90   97
   2    0    2   203.60     7.90  251
   2    0    2   210.80     8.00  295
  -2    0   -2   185.50     8.10  103
  -2    0   -2   202.50     7.60  246
  -2    0   -2   194.70     8.10  300
   2    0    3    -0.60     0.50  102
   2    0    3     0.20     0.50  293
  -2    0   -3     0.90     0.40  108
   2    0    4     2.70     0.50  105
   2    0    4     5.60     0.80  291
  -2    0   -4     2.90     0.50  113
   2    0    5    -0.60     0.50  107
   2    0    5    -0.30     0.40  289
  -2    0   -5     0.50     0.50  117
  -2    0   -5     0.30     0.40  298
   2    0    6    26.60     1.70  288
  -2    0   -6    23.70     1.60  121
   2    0    7     0.20     0.50  286
  -2    0   -7     0.40     0.70  124
   2    0    8    28.40     1.80  285
  -2    0   -8    27.30     1.80  127
  -2    0   -8    31.20     1.90  298
   2    0    9    -1.30     0.70    1
   2    0    9     0.20     0.70  112
   2    0    9    -0.90     0.70  283
  -2    0   -9     0.50     0.70  130
  -2    0   -9     0.70     0.80  299
   2    0   10   525.50    19.50    3
   2    0   10   513.50    18.20  113
   2    0   10   508.40    18.60  282
  -2    0  -10   505.40    18.90  132
  -2    0  -10   529.60    19.40  299
   2    0   11    -0.40     0.80    6
   2    0   11    -0.20     0.60  113
   2    0   11    -0.80     0.80  280
  -2    0  -11     0.10     0.80  134
  -2    0  -11    -0.30     0.80  300
   2    0   12    17.70     1.60    8
   2    0   12    15.80     1.40  113
   2    0   12    16.60     1.60  279
  -2    0  -12    16.80     1.60  136
  -2    0  -12    15.20     1.50  301
   2    0   13     0.40     0.90   10
   2    0   13     0.60     0.70  113
   2    0   13    -0.70     0.90  278
  -2    0  -13     1.20     1.00  138
  -2    0  -13     0.60     0.90  301
   2    0   14    48.60     2.90   12
   2    0   14    52.30     3.10  113
   2    0   14    41.50     2.90  277
  -2    0  -14    50.70     2.80  140
  -2    0  -14    49.80     2.80  302
   2    0   15     1.40     1.00   13
   2    0   15     1.20     1.00  112
   2    0   15     1.20     1.90  275
  -2    0  -15     1.20     1.00  142
  -2    0  -15     1.50     1.00  303
   2    0   16     8.20     1.40   15
   2    0   16     6.50     1.20  112
   2    0   16     3.70     1.00  274
  -2    0  -16     8.60     1.50  144
  -2    0  -16     6.70     1.30  304
   2    0   17     0.40     1.20   17
   2    0   17    -0.30     1.10  112
   2    0   17     0.20     1.10  273
  -2    0  -17     1.60     1.30  145
  -2    0  -17    -1.90     1.00  305
   2    0   18    15.40     1.90   19
   2    0   18    14.20     2.00  271
  -2    0  -18     9.80     1.80  147
  -2    0  -18    17.60     2.00  305
   2    0   19    -1.10     1.30   20
   2    0   19    -0.50     1.30  110
   2    0   19    -1.10     1.40  270
  -2    0  -19     1.50     1.40  149
  -2    0  -19     0.50     1.30  306
   2    0   20    73.90     4.20   22
   2    0   20    69.00     4.60  110
   2    0   20    78.80     5.30  269
  -2    0  -20    72.20     4.40  150
  -2    0  -20    57.30     4.30  307
   2    0   21     3.00     1.40   23
   2    0   21    -1.70     1.50  109
   2    0   21    -0.60     1.70  268
  -2    0  -21    -0.40     1.60  152
  -2    0  -21     0.40     1.40  308
   2    0   22     5.20     1.70   25
   2    0   22     6.10     1.80  108
   2    0   22     5.70     2.20  266
  -2    0  -22     8.80     2.00  153
  -2    0  -22     2.60     1.50  310
   2    0   23     3.20     1.60   26
   2    0   23    -1.00     1.70  107
   2    0   23     7.60     2.60  265
  -2    0  -23    -3.10     2.10  155
  -2    0  -23     0.50     1.50  311
   2    0   24     1.10     1.70   28
   2    0   24    -1.90     2.30  264
  -2    0  -24    -0.60     1.90  156
  -2    0  -24     1.00     1.80  312
   2    0   25     2.00     1.80   29
   2    0   25    -0.90     2.40  262
  -2    0  -25     0.40     1.80  313
   2    0   26    13.80     2.80   31
  -2    0  -26    10.80     2.50  314
   2    0   27     4.40     2.20   33
  -2    0  -27     3.70     2.40  315
   2    0   28    12.00     2.70   34
   2    2  -29     0.00     3.80  190
  -2    2   29    -3.60     3.30   47
   2   -2  -29    -0.70     3.30  185
   2    2  -28     2.00     3.30  189
  -2    2   28    -2.60     2.50   46
   2   -2  -28     2.20     4.10  184
   2    2  -27     7.70     3.60  189
  -2    2   27     7.00     2.60   45
  -2   -2   27     6.00     0.90   70
   2   -2  -27     8.30     3.40  184
   2    2  -26    54.40     5.70  188
   2    2  -26    39.90     4.20  299
  -2    2   26    49.70     4.40   44
  -2   -2   26    39.40     2.60   68
   2   -2  -26    46.30     5.80  183
   2    2  -25     0.40     2.90  188
   2    2  -25     2.30     1.80  297
  -2    2   25     4.10     2.00   43
  -2   -2   25     2.70     0.90   66
   2   -2  -25     1.60     2.50  172
   2   -2  -25     3.20     3.50  183
   2    2  -24     1.00     2.40  188
   2    2  -24     3.40     1.60  295
  -2    2   24     2.30     2.00   43
  -2    2   24    -1.20     2.50  129
  -2   -2   24     1.50     0.80   65
   2   -2  -24     2.10     2.40  171
   2   -2  -24    -0.40     3.10  182
   2    2  -23    50.80     4.20  187
   2    2  -23    39.70     3.60  293
  -2    2   23    41.20     3.70   42
  -2    2   23    47.40     4.40  130
  -2    2   23    43.90     2.70  258
  -2   -2   23    36.30     2.30   64
   2   -2  -23    47.60     4.40  171
   2   -2  -23    51.20     4.80  182
   2    2  -22    10.10     2.70  187
   2    2  -22     2.30     1.40  290
  -2    2   22     8.00     2.00   41
  -2    2   22     6.30     2.10  132
  -2    2   22     6.20     1.10  261
  -2   -2   22     5.90     0.80   63
  -2   -2   22     6.00     0.90  103
   2   -2  -22     9.20     3.10  181
   2    2  -21    -1.70     1.90  187
   2    2  -21     1.50     1.30  288
  -2    2   21    -2.70     1.50   41
  -2    2   21    -0.50     1.80  133
  -2    2   21     0.50     1.00  264
  -2   -2   21     0.70     0.60   62
  -2   -2   21    -0.30     0.60  105
   2   -2  -21    -7.00     2.30    4
   2   -2  -21     1.60     2.00  169
   2   -2  -21    -0.40     1.70  181
   2    2  -20    32.90     3.40  186
   2    2  -20    34.80     3.10  286
  -2    2   20    34.80     3.10   40
  -2    2   20    35.40     3.20  134
  -2    2   20    40.30     2.40  267
   2   -2  -20    32.80     3.60    6
   2   -2  -20    41.40     3.70  169
   2   -2  -20    40.10     3.90  181
   2    2  -19     4.30     1.80  186
   2    2  -19     5.40     1.20  284
  -2    2   19     5.90     1.80   40
  -2    2   19     5.70     1.60  136
  -2    2   19     5.00     1.00  270
  -2   -2   19     4.70     0.70  108
   2   -2  -19     3.80     2.00    7
   2   -2  -19     7.80     2.00  168
   2   -2  -19     9.50     2.00  180
   2    2  -18    -2.90     1.50  186
   2    2  -18    -0.20     1.00  281
  -2    2   18     1.40     1.50   39
  -2    2   18    -1.30     1.40  137
  -2    2   18     0.00     0.70  273
  -2   -2   18    -0.30     0.50   62
  -2   -2   18     1.00     0.60  109
   2   -2  -18     1.30     1.60    9
   2   -2  -18     3.30     1.80  168
   2   -2  -18     1.90     1.90  180
   2    2  -17     8.40     1.80  186
   2    2  -17     4.00     1.10  279
  -2    2   17     5.20     1.50   39
  -2    2   17     2.90     1.20  139
  -2    2   17     4.00     0.70  276
  -2   -2   17     4.30     0.60   63
  -2   -2   17     4.80     0.70  111
   2   -2  -17     7.20     1.90   10
   2   -2  -17     6.50     1.70  167
   2   -2  -17     7.00     2.10  180
   2    2  -16     0.50     1.40  186
   2    2  -16     0.60     0.90  276
  -2    2   16    -0.50     1.20   38
  -2    2   16     2.70     1.50  140
  -2    2   16    -0.40     0.60  279
  -2   -2   16     1.10     0.40   65
  -2   -2   16     0.20     0.50  112
   2   -2  -16    -1.00     1.40   12
   2   -2  -16     2.40     1.10  167
   2   -2  -16     0.20     1.60  179
   2    2  -15    42.00     3.10  187
   2    2  -15    34.60     2.60  273
  -2    2   15    48.70     3.00   38
  -2    2   15    42.90     3.20  142
  -2    2   15    44.80     2.30  283
  -2   -2   15    40.40     1.90   67
   2   -2  -15    35.90     2.90   13
   2   -2  -15    50.10     3.20  167
   2   -2  -15    38.10     3.50  179
   2    2  -14    75.40     4.20  271
  -2    2   14    73.50     4.70   38
  -2    2   14    81.60     4.50  144
  -2    2   14    85.10     3.60  287
  -2   -2   14    75.80     3.10   70
   2   -2  -14    77.70     5.00   15
   2   -2  -14    92.00     4.40  167
   2   -2  -14    74.60     4.70  179
   2    2  -13     1.00     0.90  268
  -2    2   13    -1.70     1.10   38
  -2    2   13     1.40     1.20  145
  -2    2   13     0.40     0.50  292
  -2   -2   13     0.00     0.30  116
   2   -2  -13     1.00     1.30   17
   2   -2  -13     0.60     0.90  179
   2    2  -12    16.60     1.50  188
   2    2  -12    16.00     1.50  265
  -2    2   12    11.60     1.40   38
  -2    2   12    17.60     1.70  147
  -2    2   12    15.20     1.00  298
  -2   -2   12    14.00     0.70  117
   2   -2  -12    16.40     1.90   18
   2    2  -11     0.20     0.80  189
   2    2  -11     0.80     0.80  261
  -2    2   11     0.40     1.00  149
  -2    2   11     1.00     0.50  304
   2   -2  -11    -0.70     1.10   20
   2    2  -10   163.70     6.60  191
   2    2  -10   169.50     6.80  258
  -2    2   10   157.80     7.00  151
  -2    2   10   170.60     6.60  311
   2   -2  -10   162.30     6.30   22
   2    2   -9     7.00     0.90  193
   2    2   -9     6.20     1.00  254
  -2    2    9    10.10     1.30  152
  -2    2    9     7.30     0.70  319
   2   -2   -9     3.10     1.20   24
   2    2   -8   431.80    16.10  196
  -2    2    8   448.80    16.10  154
  -2    2    8   437.10    15.00  328
  -2   -2    8   464.40    13.90  155
   2   -2   -8   427.60    15.70   26
   2   -2   -8   419.10    16.90  181
   2    2   -7     4.60     0.30   55
   2    2   -7     3.90     0.70  199
  -2    2    7     2.70     1.00  157
  -2   -2    7     2.00     0.60  180
   2   -2   -7     2.00     0.80   28
   2   -2   -7     2.30     0.80  169
   2   -2   -7     2.80     0.80  182
   2    2   -6    34.50     1.60   78
   2    2   -6    41.40     2.10  204
  -2    2    6    47.10     2.40  159
  -2   -2    6    35.20     1.90  185
   2   -2   -6    42.60     2.60   30
   2   -2   -6    36.10     2.20  170
   2   -2   -6    40.00     2.20  183
   2    2   -5   626.50    20.60   93
   2    2   -5   631.20    20.70  210
  -2    2    5   598.30    22.00   43
  -2    2    5   622.90    22.10  161
  -2   -2    5   614.50    21.60  192
   2   -2   -5   644.80    23.30   33
   2   -2   -5   609.40    21.90  171
   2   -2   -5   632.40    22.60  185
   2    2   -4    16.50     0.90  104
   2    2   -4    16.20     1.10  218
  -2    2    4    17.70     1.50   45
  -2    2    4    17.40     1.40  164
  -2   -2    4    17.80     1.10  200
   2   -2   -4    14.10     1.30   35
   2   -2   -4    15.90     1.30  173
   2   -2   -4    13.30     1.20  188
   2    2   -3     5.80     0.60  111
   2    2   -3     6.00     0.60  227
  -2    2    3     3.90     0.90   47
  -2    2    3     6.30     1.00  166
  -2    2    3     4.90     0.80  180
  -2   -2    3     6.50     0.60  210
   2   -2   -3     6.30     1.00   38
   2   -2   -3     4.90     1.00  175
   2   -2   -3     6.00     0.80  192
   2    2   -2    27.10     1.60  116
   2    2   -2    26.00     1.50  237
  -2    2    2    26.00     1.70   49
  -2    2    2    22.80     1.60  169
  -2    2    2    25.00     1.50  184
  -2    2    2    30.00     1.70  254
  -2   -2    2    26.20     1.30  221
   2   -2   -2    20.80     1.80   41
   2   -2   -2    23.70     1.40  178
   2   -2   -2    27.00     1.50  197
   2    2   -1   123.40     5.00    2
   2    2   -1   108.90     4.70  119
   2    2   -1   121.70     5.20  246
  -2    2    1   118.60     5.10   53
  -2    2    1   121.90     4.90  172
  -2    2    1   121.60     4.70  190
  -2    2    1   122.30     5.10  257
   2   -2   -1   119.40     5.20   44
   2   -2   -1   118.40     4.60  203
   2    2    0   146.70     5.90    3
   2    2    0   145.80     5.90  121
  -2    2    0   145.70     6.20   56
  -2    2    0   149.10     6.00  176
  -2    2    0   141.70     5.40  197
  -2    2    0   152.20     6.10  260
  -2   -2    0   154.90     6.10  241
   2   -2    0   148.40     6.10   47
   2   -2    0   141.20     5.40  213
   2    2    1    14.30     1.00    4
   2    2    1    17.30     1.20  123
  -2    2   -1    16.20     1.10   61
  -2    2   -1    13.80     0.90  207
  -2    2   -1    16.90     1.30  262
  -2   -2   -1    18.50     1.20  248
   2   -2    1    17.60     1.30   51
   2   -2    1    15.90     1.00  225
   2   -2    1    18.80     1.40  253
   2    2    2    80.20     3.70    5
  -2    2   -2    77.70     3.30   66
  -2    2   -2    77.00     3.20  218
  -2    2   -2    84.80     4.10  264
   2   -2    2    86.00     3.50   54
   2   -2    2    81.90     3.30  238
   2   -2    2    75.10     3.80  255
   2    2    3   158.30     6.70    6
   2    2    3   165.80     6.70  327
  -2    2   -3   164.10     6.20   72
  -2    2   -3   164.00     6.30  229
  -2    2   -3   159.60     7.20  267
   2   -2    3   152.30     6.00   58
   2   -2    3   149.50     5.80  250
   2   -2    3   164.30     6.50  257
   2    2    4     6.20     0.90    7
   2    2    4     5.10     0.80  323
  -2    2   -4     5.80     0.70   79
  -2    2   -4     6.20     0.60  239
  -2    2   -4     8.60     1.20  269
   2   -2    4     6.10     0.70   62
   2   -2    4     4.70     1.00  259
   2    2    5    31.10     2.00    8
   2    2    5    30.90     2.00  320
  -2    2   -5    31.00     1.60   85
  -2    2   -5    32.70     1.70  246
  -2    2   -5    33.60     2.20  270
   2   -2    5    38.30     1.80   66
   2   -2    5    32.80     2.20  260
   2    2    6     0.00     0.60    9
   2    2    6     0.40     0.70  126
   2    2    6     0.10     0.70  316
  -2    2   -6     0.40     0.40   92
  -2    2   -6     0.60     0.80  272
   2   -2    6     0.40     0.50   70
   2   -2    6     0.90     0.80  260
   2    2    7     2.50     0.90  126
   2    2    7     2.40     0.80  313
  -2    2   -7     2.60     0.60   99
  -2    2   -7     2.20     0.70  274
  -2   -2   -7     2.30     0.70  328
   2   -2    7     1.10     0.40   74
   2   -2    7     1.50     0.90  261
   2    2    8    33.90     2.50  126
   2    2    8    32.40     1.90  310
  -2    2   -8    30.60     1.70  105
  -2    2   -8    31.80     2.20  276
   2   -2    8    30.20     1.70   77
   2   -2    8    33.80     2.40  261
   2    2    9    33.30     2.30  125
   2    2    9    34.00     2.50  307
  -2    2   -9    32.90     2.30  277
  -2   -2   -9    35.50     2.40  141
   2   -2    9    35.90     2.00   80
   2   -2    9    35.60     2.40  261
   2    2   10   168.80     7.20  125
   2    2   10   168.50     7.20  304
  -2    2  -10   164.80     6.70  117
  -2    2  -10   174.30     7.00  279
  -2   -2  -10   160.60     6.90  142
   2   -2   10   169.40     6.90   82
   2   -2   10   167.80     7.60  261
   2    2   11    73.40     4.30  125
   2    2   11    90.10     4.10  302
  -2    2  -11    80.20     3.70  121
  -2    2  -11    84.00     4.30  280
  -2   -2  -11    79.50     4.00  143
   2   -2   11    79.40     3.60   85
   2   -2   11    75.10     4.40  261
   2    2   12     3.10     1.40   15
   2    2   12     1.80     1.40  124
   2    2   12     3.80     1.10  299
  -2    2  -12     4.80     0.90  126
  -2    2  -12     3.70     1.00  282
  -2   -2  -12     1.20     1.00  144
  -2   -2  -12     3.10     1.00  324
   2   -2   12     4.40     0.70   86
   2   -2   12     6.30     1.50  261
   2    2   13    37.80     2.90   16
   2    2   13    35.50     2.90  124
   2    2   13    37.30     2.40  297
  -2    2  -13    34.80     2.00  130
  -2    2  -13    37.30     2.70  283
  -2   -2  -13    37.90     2.60  145
  -2   -2  -13    32.10     2.60  323
   2   -2   13    29.40     1.80    1
   2   -2   13    35.20     2.00   88
   2   -2   13    23.70     2.60  261
   2    2   14    11.90     1.90   18
   2    2   14    10.10     1.50  123
   2    2   14    13.20     2.30  295
  -2    2  -14     9.00     1.00  133
  -2    2  -14    10.60     1.80  285
  -2   -2  -14    10.10     1.90  146
  -2   -2  -14    12.40     1.60  323
   2   -2   14     9.20     1.10    5
   2   -2   14     8.80     1.00   89
   2   -2   14    11.10     1.80  261
   2    2   15    22.40     2.40   19
   2    2   15    23.20     2.60  122
   2    2   15    21.40     2.10  292
  -2    2  -15    25.20     1.80  137
  -2    2  -15    21.00     2.30  286
  -2   -2  -15    29.60     2.70  147
  -2   -2  -15    19.10     2.10  323
   2   -2   15    21.20     1.70    8
   2   -2   15    26.20     1.80   90
   2   -2   15    21.50     2.40  260
   2    2   16     1.80     1.60   20
   2    2   16     5.80     2.00  122
   2    2   16     3.80     1.40  290
  -2    2  -16     2.50     1.00  140
  -2    2  -16     1.30     1.30  288
  -2   -2  -16     4.80     1.80  148
  -2   -2  -16     1.10     1.00  323
   2   -2   16     2.20     0.90   11
   2   -2   16     2.10     0.90   90
   2   -2   16     2.40     1.40  260
   2    2   17    13.90     2.20   21
   2    2   17    10.30     1.90  121
   2    2   17    14.50     1.90  288
  -2    2  -17    11.00     1.30  143
  -2    2  -17    11.60     2.00  289
  -2   -2  -17     7.90     2.10  149
  -2   -2  -17    11.40     1.50  323
   2   -2   17    12.20     1.30   14
   2   -2   17    11.10     1.30   91
   2   -2   17    17.00     2.30  259
   2    2   18    11.90     2.00   22
   2    2   18    11.10     2.30  120
   2    2   18    10.30     1.90  286
  -2    2  -18    10.90     1.50  145
  -2    2  -18     9.50     1.90  290
  -2   -2  -18    12.30     2.20  150
  -2   -2  -18     7.30     1.70  324
   2   -2   18     9.20     1.30   17
   2   -2   18     8.40     1.20   91
   2   -2   18    12.60     2.20  259
   2    2   19    -0.50     1.70   23
   2    2   19     0.20     1.90  120
   2    2   19     0.40     1.40  284
  -2    2  -19     0.40     1.20  148
  -2    2  -19     2.50     1.50  292
  -2   -2  -19     4.10     2.00  151
  -2   -2  -19     0.50     1.60  324
   2   -2   19     0.60     1.00   19
   2   -2   19     0.90     0.80   91
   2   -2   19     2.30     1.80  258
   2    2   20    52.10     3.70   24
   2    2   20    40.80     4.10  119
   2    2   20    50.80     3.80  282
  -2    2  -20    53.30     3.20  150
  -2    2  -20    52.20     3.90  293
  -2   -2  -20    51.00     4.10  153
  -2   -2  -20    50.10     3.80  324
   2   -2   20    44.40     2.80   22
   2   -2   20    46.00     3.30   90
   2   -2   20    53.70     4.30  257
   2    2   21    78.60     5.70   25
   2    2   21    92.90     6.70  118
   2    2   21    88.10     5.50  280
  -2    2  -21    87.40     5.00  153
  -2    2  -21    87.00     6.60  295
  -2   -2  -21   114.30     6.50  154
  -2   -2  -21    85.70     6.10  325
   2   -2   21    73.10     4.40   24
   2   -2   21    87.50     5.70   90
   2   -2   21    93.10     6.60  256
   2    2   22    28.90     3.40   26
   2    2   22    27.40     3.30  117
   2    2   22    22.40     2.90  278
  -2    2  -22    30.40     2.70  155
  -2    2  -22    22.30     3.10  296
  -2   -2  -22    35.40     4.20  155
  -2   -2  -22    30.90     3.00  325
   2   -2   22    28.00     2.30   27
   2   -2   22    25.50     2.30   90
   2   -2   22    27.30     3.30  256
   2    2   23     2.10     2.10   27
   2    2   23     2.80     1.90  116
   2    2   23    -1.30     2.00  276
  -2    2  -23     1.60     1.90  297
  -2   -2  -23     0.10     2.20  156
  -2   -2  -23     0.40     1.70  326
   2   -2   23     1.60     1.30   29
   2   -2   23     0.30     1.40   89
   2   -2   23     6.10     2.70  255
   2    2   24    11.60     2.80   29
   2    2   24    22.10     3.80  115
   2    2   24    14.50     2.80  274
  -2    2  -24    14.50     2.80  299
  -2   -2  -24    22.80     3.50  157
  -2   -2  -24    16.70     2.50  327
   2   -2   24    14.90     1.90   31
   2   -2   24    19.40     3.30  254
   2    2   25    51.00     4.90   30
  -2    2  -25    58.90     5.20  300
  -2   -2  -25    41.10     4.60  158
  -2   -2  -25    58.30     4.80  328
   2   -2   25    52.00     3.60   33
   2    2   26     6.00     2.70   31
  -2    2  -26     7.00     2.70  302
  -2   -2  -26     8.20     2.50  329
   2   -2   26     9.20     1.70   36
   2    2   27    42.20     4.70   32
  -2    2  -27    44.00     4.90  303
   2   -2   27    42.20     3.50   38
   2    2   28    36.30     4.50   33
  -2    2  -28    43.90     5.10  305
   2   -2   28    35.50     3.20   40
   2    4  -27     0.00     2.70  195
  -2    4   27     0.80     2.90   44
   2   -4  -27     2.00     3.10  184
   2    4  -26     0.90     2.80  195
   2    4  -26     2.50     3.00  287
  -2    4   26    -2.00     2.80   43
   2   -4  -26     0.20     2.40  172
   2   -4  -26     1.50     4.00  184
   2    4  -25     6.50     2.90  195
   2    4  -25    -1.20     2.90  285
  -2    4   25     2.00     2.80   43
   2   -4  -25     5.30     3.40  171
   2   -4  -25     3.70     2.70  183
   2    4  -24     0.70     2.30  195
   2    4  -24     3.00     2.90  283
  -2    4   24    -0.90     1.80   42
   2   -4  -24    -4.60     2.90  171
   2   -4  -24     2.00     3.50  183
   2    4  -23     9.10     2.50  195
   2    4  -23     6.70     2.50  281
  -2    4   23    13.10     2.90   41
  -2    4   23     7.00     3.30  132
   2   -4  -23     7.60     2.50  170
   2   -4  -23    14.40     3.90  182
   2    4  -22    37.20     3.70  195
   2    4  -22    39.00     3.70  279
  -2    4   22    43.50     4.30   41
  -2    4   22    34.20     4.40  133
  -2    4   22    30.50     2.50  282
   2   -4  -22    34.60     4.00  170
   2   -4  -22    44.70     5.30  182
   2    4  -21   157.30     9.00  195
   2    4  -21   157.30     9.80  277
  -2    4   21   165.20     9.10   40
  -2    4   21   154.00     9.40  135
  -2    4   21   159.50     7.30  286
   2   -4  -21   155.60     9.80  169
   2   -4  -21   161.90    10.40  181
   2    4  -20     0.40     1.70  195
   2    4  -20     4.50     2.10  275
  -2    4   20     0.90     1.60   40
  -2    4   20     4.70     2.70  136
  -2    4   20     2.00     1.20  290
   2   -4  -20     2.70     2.70  169
   2   -4  -20    -1.40     1.90  181
   2    4  -19   189.90     9.40  195
   2    4  -19   183.40    10.10  273
  -2    4   19   156.70     9.50   40
  -2    4   19   196.30    10.90  137
  -2    4   19   180.50     8.40  294
   2   -4  -19   200.50     9.50  168
   2   -4  -19   191.30    11.70  181
   2    4  -18     4.20     1.60  196
   2    4  -18     6.60     1.90  270
  -2    4   18     2.70     2.00   39
  -2    4   18     4.40     2.60  138
  -2    4   18     7.20     1.40  298
   2   -4  -18     4.90     2.60  168
   2   -4  -18     3.70     2.40  180
   2    4  -17    53.30     3.80  196
   2    4  -17    50.20     4.10  268
  -2    4   17    51.40     4.10   39
  -2    4   17    51.40     4.60  139
  -2    4   17    54.80     3.40  302
   2   -4  -17    48.50     5.00   11
   2   -4  -17    53.80     4.30  167
   2   -4  -17    47.10     4.20  180
   2    4  -16     9.80     1.70  197
   2    4  -16    10.90     2.00  266
  -2    4   16    10.80     2.30   39
  -2    4   16    10.00     2.40  141
  -2    4   16     9.30     1.20  307
   2   -4  -16     8.30     1.90   12
   2   -4  -16     9.50     2.40  167
   2   -4  -16    10.20     2.00  180
   2    4  -15    -0.10     0.90  198
   2    4  -15    -1.00     1.30  264
  -2    4   15    -0.30     1.60   38
  -2    4   15    -0.80     1.80  142
  -2    4   15     0.30     0.90  311
   2   -4  -15     1.60     2.10   13
   2   -4  -15     0.50     1.30  167
   2   -4  -15     1.00     1.30  180
   2    4  -14     1.10     1.00  200
   2    4  -14     1.70     1.40  262
  -2    4   14     5.00     1.90   38
  -2    4   14     3.10     1.30  143
  -2    4   14     1.70     0.90  315
   2   -4  -14     2.70     1.90   14
   2   -4  -14     5.90     1.60  167
   2   -4  -14     1.50     1.30  180
   2    4  -13    14.20     1.50  201
   2    4  -13    17.90     2.30  260
  -2    4   13    16.70     2.20   38
  -2    4   13    21.40     2.40  144
  -2    4   13    16.10     1.50  320
   2   -4  -13    21.50     2.70   16
   2   -4  -13    20.60     2.20  167
   2    4  -12    75.70     3.60  204
   2    4  -12    70.90     4.50  257
  -2    4   12    70.00     4.20   38
  -2    4   12    70.90     4.80  145
  -2    4   12    71.60     4.00  324
   2   -4  -12    66.20     4.50   17
   2   -4  -12    65.00     4.40  167
   2    4  -11    90.20     4.30  207
   2    4  -11    87.00     5.30  255
  -2    4   11    83.50     5.00   38
  -2    4   11    87.30     5.20  147
  -2    4   11    94.20     5.00  328
   2   -4  -11    75.50     4.90   18
   2    4  -10    18.40     1.30  211
   2    4  -10    15.20     2.10  253
  -2    4   10    24.80     2.60  148
   2   -4  -10    17.30     2.30   19
   2    4   -9   156.30     5.50   60
   2    4   -9   160.60     6.50  216
  -2    4    9   156.20     7.40  149
   2   -4   -9   143.50     8.00   20
   2    4   -8     1.10     0.40   43
   2    4   -8     1.40     0.40  105
   2    4   -8     2.40     0.50  222
  -2    4    8     1.50     1.40  150
  -2   -4    8     1.40     0.40  172
   2   -4   -8     2.60     1.50   22
   2    4   -7    37.90     2.20   36
   2    4   -7    37.10     1.90  113
   2    4   -7    39.70     1.90  229
  -2    4    7    34.50     2.70  151
  -2   -4    7    35.20     1.70  164
   2   -4   -7    36.80     2.80   23
   2    4   -6    21.30     1.50   31
   2    4   -6    25.00     1.50  118
   2    4   -6    23.00     1.40  238
  -2    4    6    29.00     2.50  153
  -2   -4    6    21.30     1.40  159
  -2   -4    6    25.10     1.30  183
   2   -4   -6    24.10     2.30   24
   2    4   -5    21.30     1.50   27
   2    4   -5    17.20     1.50  122
  -2    4    5    14.60     1.60  154
  -2   -4    5    20.50     1.40  156
  -2   -4    5    19.50     1.10  193
   2   -4   -5    15.80     2.10   25
   2    4   -4     4.20     0.80   25
   2    4   -4     3.10     0.70  124
  -2    4    4     2.90     1.00  155
  -2   -4    4     2.30     0.80  153
  -2   -4    4     4.00     0.50  204
   2   -4   -4     3.00     1.20   27
   2   -4   -4     4.60     1.00  188
   2    4   -3    85.00     3.90   23
   2    4   -3    75.10     4.00  126
  -2    4    3    80.60     3.90   44
  -2    4    3    87.00     4.40  156
  -2   -4    3    70.50     3.40  151
  -2   -4    3    76.00     3.00  216
   2   -4   -3    75.00     4.70   28
   2   -4   -3    71.20     3.60  191
   2    4   -2    90.30     4.60   21
   2    4   -2    98.40     4.50  128
  -2    4    2    98.10     4.70   46
  -2   -4    2    82.60     3.80  150
  -2   -4    2    94.60     3.90  227
   2   -4   -2    97.80     4.90   29
   2   -4   -2   100.50     4.40  174
   2   -4   -2    89.70     4.20  195
   2    4   -1   235.50     9.70  129
  -2    4    1   228.10     9.50   47
  -2    4    1   206.20     8.90  159
  -2   -4    1   232.50     8.40  236
   2   -4   -1   219.10     9.20   30
   2   -4   -1   191.00     8.10  176
   2   -4   -1   214.70     8.20  200
   2    4    0    89.00     4.60  130
  -2    4    0    91.60     5.10   50
  -2    4    0    91.70     5.10  253
  -2   -4    0    87.60     4.30    1
  -2   -4    0    94.10     4.20  243
   2   -4    0    98.00     4.80   32
   2   -4    0    90.00     4.20  178
   2   -4    0    85.80     3.80  208
   2    4    1     0.20     1.00   19
   2    4    1     0.60     0.70  130
  -2    4   -1     0.00     0.60   52
  -2    4   -1     1.20     1.10  254
  -2   -4   -1     2.20     1.10    2
  -2   -4   -1     0.80     0.50  249
   2   -4    1     1.90     1.00   33
   2   -4    1     0.80     0.30  218
   2    4    2     7.00     1.40  130
  -2    4   -2     3.60     1.00   55
  -2    4   -2     3.70     1.00  163
  -2    4   -2     4.10     1.10  256
  -2   -4   -2     3.70     1.00    2
   2   -4    2     4.70     1.10   34
   2    4    3    61.20     3.90  131
  -2    4   -3    66.10     3.60   58
  -2    4   -3    69.90     4.10  258
  -2   -4   -3    59.00     3.20    2
   2   -4    3    66.60     3.30   36
   2    4    4     7.30     1.20   19
   2    4    4     6.70     1.40  131
  -2    4   -4     6.90     0.50  187
  -2    4   -4     6.20     1.50  259
  -2   -4   -4     7.40     1.60    2
   2   -4    4     7.70     1.20   37
   2    4    5   129.60     5.90   19
   2    4    5   140.50     7.00  131
  -2    4   -5   124.30     5.50   66
  -2    4   -5   126.90     5.80  167
  -2    4   -5   115.90     4.40  200
  -2    4   -5   121.40     6.50  261
  -2   -4   -5   124.90     5.70    2
   2   -4    5   114.80     5.10   38
   2    4    6     7.70     1.60  130
   2    4    6    11.10     1.60  329
  -2    4   -6    10.10     1.10   71
  -2    4   -6    11.20     0.70  214
  -2    4   -6     9.70     1.70  263
  -2   -4   -6     8.00     1.40    2
   2   -4    6    11.70     1.20   39
   2    4    7   143.00     6.50  130
   2    4    7   127.40     6.40  326
  -2    4   -7   126.60     5.50   76
  -2    4   -7   126.00     5.30  169
  -2    4   -7   125.40     4.90  226
  -2    4   -7   116.80     5.90  264
  -2   -4   -7   125.80     6.30    2
  -2   -4   -7   129.80     6.10  148
   2   -4    7   131.60     5.20   41
   2    4    8     4.50     1.30   20
   2    4    8     5.60     1.40  130
   2    4    8     2.20     1.20  324
  -2    4   -8     4.00     0.70   82
  -2    4   -8     3.00     0.80  170
  -2    4   -8     3.10     0.50  234
  -2    4   -8     4.40     1.50  266
  -2   -4   -8     3.60     1.70    1
   2   -4    8     5.20     0.90   42
   2    4    9     1.20     1.60  130
   2    4    9     1.10     1.10  321
  -2    4   -9     0.80     0.60   89
  -2    4   -9     0.70     0.60  172
  -2    4   -9     0.50     0.50  241
  -2   -4   -9     0.40     1.20    1
   2   -4    9     3.10     0.80   43
   2    4   10     3.60     1.30  129
   2    4   10     2.20     1.30  319
  -2    4  -10     2.70     0.70   95
  -2    4  -10     1.10     0.80  173
  -2    4  -10     1.80     0.60  245
  -2    4  -10     2.90     1.20  269
  -2   -4  -10     5.30     1.80  149
   2   -4   10     2.70     0.70   44
   2    4   11     2.80     1.60   21
   2    4   11     3.20     1.80  129
   2    4   11    -0.70     0.70  316
  -2    4  -11     1.50     0.60  103
  -2    4  -11     1.30     0.80  174
  -2    4  -11     1.10     0.60  248
  -2    4  -11     1.30     1.50  270
  -2   -4  -11     1.40     1.60  150
   2   -4   11    -1.10     0.50   45
   2    4   12    -0.30     1.50   22
   2    4   12     2.60     1.30  128
   2    4   12    -0.20     1.20  313
  -2    4  -12     0.30     0.50  110
  -2    4  -12    -0.10     0.70  175
  -2    4  -12     1.50     1.10  272
  -2   -4  -12    -0.30     1.70  150
   2   -4   12    -0.90     0.50   46
   2    4   13    26.20     2.90   22
   2    4   13    19.50     3.00  128
   2    4   13    22.80     2.40  311
  -2    4  -13    23.20     1.40  117
  -2    4  -13    18.10     1.40  175
  -2    4  -13    26.80     2.80  273
  -2   -4  -13    22.20     2.30  151
   2   -4   13    18.40     1.20   47
   2    4   14    -0.50     1.30   23
   2    4   14     1.80     1.50  127
   2    4   14     0.50     1.30  308
  -2    4  -14     0.60     0.60  124
  -2    4  -14    -0.90     0.60  176
  -2    4  -14    -0.20     1.10  275
  -2   -4  -14    -0.80     2.00  151
   2   -4   14     0.40     0.60   47
   2    4   15   667.40    26.40   24
   2    4   15   683.70    26.50  126
   2    4   15   715.00    29.20  306
  -2    4  -15   690.60    23.50  131
  -2    4  -15   626.30    23.30  176
  -2    4  -15   706.00    28.40  276
  -2   -4  -15   685.20    24.10  152
   2   -4   15   614.80    22.60    3
   2   -4   15   668.10    22.10   48
   2    4   16   196.30     9.70   24
   2    4   16   215.20    11.40  126
   2    4   16   213.40    10.30  303
  -2    4  -16   214.10     8.20  138
  -2    4  -16   188.40     7.70  176
  -2    4  -16   212.10    10.60  278
  -2   -4  -16   216.30     9.60  153
   2   -4   16   186.70     7.40   10
   2   -4   16   211.30     7.40   48
   2    4   17     1.30     1.40   25
   2    4   17     2.80     2.00  125
   2    4   17     1.00     1.60  301
  -2    4  -17     3.10     0.70  145
  -2    4  -17     2.40     0.60  176
  -2    4  -17     6.10     2.20  279
  -2   -4  -17     2.20     2.50  154
   2   -4   17     3.50     0.60   17
   2   -4   17     3.70     0.60   47
   2    4   18     4.80     2.40   26
   2    4   18     5.10     3.00  124
   2    4   18     4.30     1.90  299
  -2    4  -18     4.90     0.70  152
  -2    4  -18     4.10     0.60  175
  -2    4  -18     7.10     1.90  281
  -2   -4  -18     4.20     2.50  154
   2   -4   18     5.50     0.60   24
   2   -4   18     7.20     0.70   46
   2    4   19     0.40     2.40   26
   2    4   19     4.90     2.90  123
   2    4   19     1.80     1.80  296
  -2    4  -19    -0.30     2.10  282
  -2   -4  -19     0.30     1.60  155
   2    4   20     3.10     2.60   27
   2    4   20     1.20     2.90  123
   2    4   20     4.10     2.50  294
  -2    4  -20     0.60     2.30  284
  -2   -4  -20     4.50     2.50  156
   2    4   21     9.80     2.30   28
   2    4   21     7.40     2.60  122
   2    4   21     8.30     2.50  292
  -2    4  -21     5.10     2.70  285
  -2   -4  -21    12.50     3.10  157
   2    4   22    38.00     4.30   29
   2    4   22    27.30     4.00  121
   2    4   22    33.60     3.70  289
  -2    4  -22    37.40     4.00  179
  -2    4  -22    35.50     4.40  287
  -2   -4  -22    36.00     4.50  157
   2    4   23     1.90     2.70   30
  -2    4  -23     1.30     2.80  288
  -2   -4  -23    -1.30     2.90  158
   2    4   24     1.40     2.90   31
  -2    4  -24     3.30     2.50  181
  -2    4  -24     0.20     3.00  290
  -2   -4  -24    -0.50     3.10  159
   2    4   25    14.70     3.60   32
  -2    4  -25     6.80     2.80  182
  -2    4  -25     4.90     3.30  291
  -2   -4  -25    14.80     3.60  160
   2    4   26     1.20     3.00   32
  -2    4  -26     6.40     3.00  183
  -2    4  -26     1.70     3.20  293
  -2   -4  -26     5.40     3.70  161
   2    6  -24     7.10     3.70  277
  -2    6   24    12.80     4.00   43
   2   -6  -24    11.40     4.50  172
   2   -6  -24     2.90     4.70  185
   2    6  -23     2.70     3.30  275
  -2    6   23     4.80     3.60   43
   2   -6  -23     0.80     4.10  171
   2   -6  -23    -2.90     4.10  184
   2    6  -22     6.40     3.10  273
  -2    6   22     5.30     3.30   42
   2   -6  -22     4.40     3.00  171
   2   -6  -22     2.30     3.90  184
   2    6  -21    18.00     3.70  272
  -2    6   21    16.60     3.50   42
   2   -6  -21    16.90     4.20  170
   2   -6  -21    20.50     4.20  184
   2    6  -20    -1.00     2.50  270
  -2    6   20     7.10     3.30   42
   2   -6  -20     4.80     3.40  170
   2   -6  -20    -0.90     3.30  183
   2    6  -19     5.50     2.80  268
  -2    6   19     6.60     3.10   41
   2   -6  -19    10.70     2.90  170
   2   -6  -19    10.20     2.40  183
   2    6  -18    13.20     1.70  214
   2    6  -18    11.70     3.10  266
  -2    6   18     7.80     2.30   41
  -2    6   18    13.20     2.20  311
   2   -6  -18     7.60     3.20  170
   2   -6  -18     8.00     2.50  183
   2    6  -17     1.10     0.90  217
   2    6  -17     1.40     2.40  265
  -2    6   17     7.20     2.70   41
  -2    6   17     1.80     1.50  315
   2   -6  -17     1.80     3.00  169
   2   -6  -17     7.40     2.80  183
   2    6  -16     8.00     1.20  220
   2    6  -16     7.10     2.50  263
  -2    6   16     9.00     2.80   41
  -2    6   16     8.80     2.10  318
   2   -6  -16     9.20     2.90  169
   2   -6  -16    12.70     3.00  183
   2    6  -15    19.40     1.60  224
   2    6  -15    22.10     2.90  261
  -2    6   15    27.10     3.40   41
  -2    6   15    18.40     2.40  321
   2   -6  -15    22.40     2.80  169
   2   -6  -15    22.00     3.10  183
   2    6  -14    -0.40     0.50  229
   2    6  -14     0.50     2.00  259
  -2    6   14    -0.50     2.20   40
  -2    6   14    -3.70     2.70  141
  -2    6   14    -0.70     1.20  324
   2   -6  -14     0.10     1.70  169
   2   -6  -14    -1.70     1.90  183
   2    6  -13     4.90     2.20  258
  -2    6   13     1.90     2.20   41
  -2    6   13     2.30     2.70  142
  -2    6   13     3.90     1.60  328
   2   -6  -13     2.00     1.90   13
   2   -6  -13     1.50     1.70  169
   2   -6  -13     1.60     1.40  183
   2    6  -12     1.90     1.60  256
  -2    6   12     0.30     2.10   41
  -2    6   12    -1.70     2.40  142
   2   -6  -12     1.80     2.50   14
   2   -6  -12     0.60     2.30  169
   2   -6  -12     2.30     1.70  183
   2    6  -11     9.60     0.80   74
   2    6  -11    11.20     2.20  254
  -2    6   11     8.50     2.40   41
  -2    6   11     9.70     2.60  143
   2   -6  -11    14.00     3.10   15
   2   -6  -11    10.50     2.50  169
   2   -6  -11     7.90     2.00  184
   2    6  -10    21.20     1.60   60
   2    6  -10    29.70     3.20  252
  -2    6   10    24.60     2.70   41
  -2    6   10    27.00     3.20  144
   2   -6  -10    22.10     3.50   16
   2   -6  -10    20.40     3.10  170
   2   -6  -10    24.70     2.60  184
   2    6   -9    45.00     2.80   52
  -2    6    9    49.10     4.00   41
  -2    6    9    45.50     4.00  145
   2   -6   -9    47.20     4.30   16
   2   -6   -9    43.20     3.40  170
   2   -6   -9    47.30     3.60  185
   2    6   -8    39.20     2.30   47
   2    6   -8    37.60     2.50  118
  -2    6    8    41.90     3.60   42
  -2    6    8    33.50     3.50  146
  -2   -6    8    37.90     2.10  176
   2   -6   -8    37.10     3.80   17
   2   -6   -8    29.90     3.20  170
   2    6   -7     1.00     1.00   43
   2    6   -7     2.10     1.00  121
  -2    6    7     1.20     1.80  146
  -2   -6    7     3.40     1.00  171
   2   -6   -7     4.50     1.70   18
   2   -6   -7    -0.10     0.80  187
   2    6   -6   102.30     4.90   39
   2    6   -6    92.40     4.90  123
  -2    6    6    94.20     5.10   43
  -2    6    6    84.30     6.90  147
  -2   -6    6    94.20     4.80  168
   2   -6   -6    94.30     6.40   19
   2    6   -5     0.50     1.20   37
   2    6   -5     0.40     1.00  125
  -2    6    5     0.80     1.60   44
  -2    6    5     0.60     1.20  148
  -2   -6    5     0.20     0.90  165
   2   -6   -5    -1.60     1.70   19
   2   -6   -5     1.00     1.00  190
   2    6   -4     4.70     1.30   35
   2    6   -4     6.10     1.30  127
  -2    6    4     0.10     1.70  149
  -2   -6    4     4.10     1.10  163
  -2   -6    4     5.00     0.40  192
   2   -6   -4     2.30     1.70   20
   2   -6   -4     5.10     1.40  173
   2   -6   -4     6.20     1.10  193
   2    6   -3    98.50     5.30   33
   2    6   -3    94.90     5.60  128
  -2    6    3   106.90     6.20  149
  -2   -6    3    96.40     5.10  162
  -2   -6    3   106.30     3.90  210
   2   -6   -3   107.60     6.30   21
   2   -6   -3    97.30     5.20  174
   2   -6   -3   105.50     4.70  196
   2    6   -2     0.00     1.10   31
   2    6   -2     1.50     1.30  129
  -2    6    2     4.10     1.60   47
  -2    6    2    -0.30     1.10  150
  -2   -6    2     2.00     1.10  160
   2   -6   -2     2.30     1.60   21
   2   -6   -2     0.70     0.60  200
   2    6   -1   130.40     6.20   30
   2    6   -1   119.30     6.70  129
  -2    6    1   126.60     5.50   48
  -2    6    1   107.40     6.90  151
  -2   -6    1   123.60     4.90  231
   2   -6   -1   109.50     6.50   22
   2   -6   -1   118.10     5.40  205
   2    6    0    99.00     5.50   29
   2    6    0   101.00     5.70  130
  -2    6    0   100.60     6.00   50
  -2    6    0    92.40     6.00  151
  -2   -6    0   101.20     5.80    1
  -2   -6    0    98.50     4.70  238
   2   -6    0   101.60     5.40   23
   2   -6    0   105.40     4.60  178
   2   -6    0    98.60     4.30  212
   2    6    1    28.10     2.50   29
   2    6    1    25.80     2.70  130
  -2    6   -1    29.70     2.60   51
  -2    6   -1    22.90     2.50  152
  -2   -6   -1    34.10     2.80    2
  -2   -6   -1    31.30     2.20  244
   2   -6    1    25.90     2.50   23
   2   -6    1    26.30     1.40  224
   2    6    2     6.50     1.50   28
   2    6    2     4.40     1.70  131
  -2    6   -2     4.80     1.40   53
  -2    6   -2     7.40     1.30  152
  -2   -6   -2     6.80     1.50    2
  -2   -6   -2     4.90     1.10  248
   2   -6    2     3.80     1.50   23
   2    6    3    17.50     2.30   27
   2    6    3    17.50     2.60  131
  -2    6   -3    17.40     1.90   56
  -2    6   -3    17.60     2.00  152
  -2    6   -3    20.90     2.30  256
  -2   -6   -3    21.10     2.50    2
   2   -6    3    17.50     2.00   24
   2    6    4     4.00     1.70   27
   2    6    4     5.40     2.00  131
  -2    6   -4     3.60     1.20   58
  -2    6   -4     1.10     1.30  153
  -2   -6   -4     2.40     1.80    2
  -2   -6   -4     4.00     1.70  156
   2   -6    4     4.80     1.40   24
   2    6    5     2.10     1.30   27
   2    6    5     5.00     2.10  131
  -2    6   -5     0.80     1.20   61
  -2    6   -5     0.70     1.20  153
  -2   -6   -5     0.80     1.90    2
  -2   -6   -5     3.20     1.80  155
   2   -6    5     2.30     1.20   24
   2    6    6    13.30     2.20   27
   2    6    6     8.00     2.30  131
  -2    6   -6     8.30     1.40   64
  -2    6   -6     7.90     1.70  153
  -2   -6   -6     8.60     2.10    2
  -2   -6   -6     5.10     2.00  155
   2   -6    6     8.70     1.50   24
   2    6    7     0.60     1.70   27
   2    6    7     4.00     2.20  130
  -2    6   -7     0.80     0.80   68
  -2    6   -7     0.40     1.30  153
  -2    6   -7     0.90     1.30  261
  -2   -6   -7     2.50     2.10    2
  -2   -6   -7     2.40     2.00  155
   2   -6    7     3.20     1.10   24
   2    6    8     1.20     1.80   27
   2    6    8     0.60     1.50  130
   2    6    8     1.40     1.80  329
  -2    6   -8     0.60     1.00   72
  -2    6   -8    -0.40     0.90  153
  -2   -6   -8     3.40     2.40    2
  -2   -6   -8     2.40     1.90  155
   2   -6    8     0.30     1.20   24
   2    6    9    49.90     4.00   27
   2    6    9    41.80     4.30  130
   2    6    9    50.40     4.10  327
  -2    6   -9    46.00     3.50   77
  -2    6   -9    46.70     3.20  152
  -2   -6   -9    55.70     4.60    1
  -2   -6   -9    47.40     3.90  155
   2   -6    9    46.80     2.80   24
   2    6   10    89.80     5.90   27
   2    6   10    85.70     6.30  129
   2    6   10   100.20     6.40  325
  -2    6  -10    93.20     5.00   82
  -2    6  -10    76.70     4.60  152
  -2    6  -10    82.60     5.40  265
  -2   -6  -10    84.20     6.00    1
  -2   -6  -10    86.60     5.30  156
   2   -6   10    92.30     4.60   23
   2    6   11     1.20     2.10   27
   2    6   11     2.60     2.00  129
   2    6   11     0.00     1.70  323
  -2    6  -11    -0.40     0.80   88
  -2    6  -11    -0.80     1.10  151
  -2    6  -11    -1.60     2.00  266
  -2   -6  -11     0.60     2.20  156
   2   -6   11    -0.90     0.80   22
   2    6   12    27.50     3.50   27
   2    6   12    17.10     3.40  129
   2    6   12    22.00     2.90  320
  -2    6  -12    21.80     1.80  149
  -2    6  -12    25.60     3.90  268
  -2   -6  -12    27.40     2.90  156
   2    6   13     6.20     2.60   28
   2    6   13     3.00     2.30  128
   2    6   13     4.80     2.10  318
  -2    6  -13     5.90     1.00  102
  -2    6  -13     5.50     0.90  147
  -2    6  -13     6.30     1.90  269
  -2   -6  -13     8.70     2.80  156
   2   -6   13     4.50     0.90   18
   2    6   14     1.70     1.90   28
   2    6   14    -0.20     1.30  316
  -2    6  -14     0.70     0.70  112
  -2    6  -14     1.10     0.70  143
  -2    6  -14     0.60     0.60  200
  -2    6  -14     0.90     0.40  224
  -2    6  -14     0.90     2.30  270
  -2   -6  -14    -0.30     2.50  157
   2   -6   14     0.80     0.70   14
   2    6   15    -4.50     2.20   29
   2    6   15    -1.60     1.80  314
  -2    6  -15    -0.20     0.70  196
  -2    6  -15    -1.80     2.50  272
  -2   -6  -15    -1.80     1.70  157
   2    6   16     1.30     1.80   29
   2    6   16    -0.50     2.00  311
  -2    6  -16     2.80     0.90  194
  -2    6  -16     7.30     2.30  273
  -2   -6  -16     4.00     2.90  158
   2    6   17     5.50     2.80   29
   2    6   17     4.10     2.20  309
  -2    6  -17     7.10     1.30  193
  -2    6  -17     0.10     2.50  274
  -2   -6  -17     8.70     2.30  158
   2    6   18     9.40     2.50   30
   2    6   18     9.70     2.70  307
  -2    6  -18     2.30     2.90  276
  -2   -6  -18    12.60     3.30  159
   2    6   19    11.10     3.30   30
   2    6   19     3.60     2.60  305
  -2    6  -19     5.10     3.20  277
  -2   -6  -19    13.70     2.80  159
   2    6   20    33.90     4.50   31
  -2    6  -20    39.40     5.30  279
  -2   -6  -20    40.00     5.30  160
   2    6   21     3.90     3.30   32
  -2    6  -21     1.60     3.20  280
  -2   -6  -21    -4.10     3.40  160
   2    6   22     5.30     3.40   32
  -2    6  -22     2.70     3.50  281
  -2   -6  -22     6.70     2.70  161
   2    6   23    -4.30     2.30   33
  -2    6  -23     1.50     3.40  283
  -2   -6  -23    -9.00     3.80  162
   2    8  -19    12.10     4.50  267
  -2    8   19    33.30     4.90   44
   2   -8  -19    18.40     5.20  173
   2   -8  -19    19.70     3.50  187
   2    8  -18     3.40     3.80  265
  -2    8   18     2.30     3.70   44
   2   -8  -18     1.80     4.30  172
   2   -8  -18     1.50     2.40  187
   2    8  -17    68.70     7.40  264
  -2    8   17    78.50     7.50   44
   2   -8  -17    67.30     6.40  172
   2   -8  -17    58.10     6.00  187
   2    8  -16     2.20     3.60  262
  -2    8   16     8.70     3.70   44
   2   -8  -16     0.50     2.70  172
   2   -8  -16     3.90     3.30  187
   2    8  -15     1.90     2.40  261
  -2    8   15     3.50     3.20   44
   2   -8  -15    -1.20     2.30  172
   2   -8  -15     3.70     2.90  187
   2    8  -14    -0.90     3.10  260
  -2    8   14     5.70     3.40   44
  -2    8   14     2.70     2.60  327
   2   -8  -14     4.70     2.70  172
   2   -8  -14     0.80     2.70  188
   2    8  -13    11.90     3.80  258
  -2    8   13    19.00     3.90   44
  -2    8   13    15.10     3.10  329
   2   -8  -13    15.90     3.90  172
   2   -8  -13    15.00     3.20  188
  -2    8   12     3.10     2.80   44
   2   -8  -12     2.80     3.20  172
   2   -8  -12     0.20     2.20  188
  -2    8   11    -0.80     1.90   44
   2   -8  -11    -0.40     2.80  173
   2   -8  -11     4.50     2.30  189
   2    8  -10     3.20     1.40  112
   2    8  -10    -2.40     2.00  254
  -2    8   10     0.60     2.80   44
   2   -8  -10     4.50     2.90  173
   2   -8  -10    -0.60     2.30  190
   2    8   -9     0.70     1.40  115
  -2    8    9     0.80     2.80   45
   2   -8   -9     1.60     1.90  173
   2   -8   -9     0.60     1.80  191
   2    8   -8     4.20     1.50   52
   2    8   -8     4.20     1.70  118
  -2    8    8     9.80     2.40   45
   2   -8   -8     8.10     3.40   13
   2   -8   -8     3.70     2.70  174
   2   -8   -8     3.30     1.70  192
   2    8   -7     3.20     1.60   49
   2    8   -7     2.60     1.40  120
  -2    8    7    -4.30     2.40   45
  -2   -8    7     5.00     1.30  177
   2   -8   -7     3.60     2.30   13
   2   -8   -7     3.90     2.10  174
   2   -8   -7     5.50     1.60  194
   2    8   -6    21.60     2.70   46
   2    8   -6    14.30     2.40  122
  -2    8    6    19.00     3.00   46
  -2   -8    6    16.40     1.90  175
   2   -8   -6    16.20     3.50   13
   2   -8   -6    19.70     3.40  175
   2   -8   -6    18.00     2.10  195
   2    8   -5    53.70     3.80   44
   2    8   -5    37.20     3.80  124
  -2    8    5    56.50     4.70   47
  -2   -8    5    54.40     3.50  172
   2   -8   -5    44.00     4.40   14
   2   -8   -5    49.10     4.20  175
   2   -8   -5    47.00     3.40  198
   2    8   -4    35.50     3.40   42
   2    8   -4    28.20     3.30  125
  -2    8    4    35.50     3.90   47
  -2   -8    4    36.90     3.00  171
   2   -8   -4    44.10     4.30   14
   2   -8   -4    31.10     3.40  176
   2   -8   -4    35.60     2.80  201
   2    8   -3     3.80     1.90   40
   2    8   -3     0.80     1.90  126
  -2    8    3    -1.80     2.10   48
  -2   -8    3    -1.00     1.60  169
   2   -8   -3    -1.40     2.40   15
   2   -8   -3     0.40     1.40  177
   2   -8   -3    -1.10     0.80  205
   2    8   -2     8.30     2.60   39
   2    8   -2     4.10     2.40  127
  -2    8    2    11.00     2.60   49
  -2   -8    2    10.00     2.10  168
   2   -8   -2    11.00     2.40   15
   2   -8   -2     7.80     1.90  178
   2   -8   -2     8.80     1.10  210
   2    8   -1    21.30     2.80   38
  -2    8    1    27.70     3.20   51
  -2   -8    1    17.30     2.50  166
  -2   -8    1    23.20     1.30  187
  -2   -8    1    22.90     1.40  218
   2   -8   -1    21.10     3.30   15
   2   -8   -1    20.60     1.40  217
   2    8    0    56.10     4.30   37
  -2    8    0    38.10     4.10   52
  -2   -8    0    54.60     4.00  165
  -2   -8    0    49.80     2.60  181
  -2   -8    0    44.30     2.80  227
   2   -8    0    60.60     4.60   15
   2    8    1    11.90     2.60   36
  -2    8   -1     5.80     2.00   53
  -2   -8   -1     8.10     2.30  164
  -2   -8   -1     5.50     1.10  234
   2   -8    1     9.90     2.50   15
   2    8    2     5.20     2.30   35
  -2    8   -2     2.70     1.80   55
  -2    8   -2     3.20     1.90  256
  -2   -8   -2     0.40     2.10  164
  -2   -8   -2     1.60     1.10  239
   2   -8    2     5.40     2.10   15
   2    8    3     8.90     2.60   35
  -2    8   -3    11.10     2.30   57
  -2    8   -3    12.30     2.70  257
  -2   -8   -3     6.10     2.40  163
  -2   -8   -3     7.40     1.60  243
   2   -8    3     7.80     2.20   15
   2    8    4    10.20     2.40   34
  -2    8   -4    10.70     2.10   59
  -2    8   -4     1.50     2.50  144
  -2    8   -4    10.90     2.60  258
  -2   -8   -4    13.10     3.00  163
  -2   -8   -4     9.50     1.90  246
   2   -8    4     6.70     2.10   15
   2    8    5    11.10     3.00   34
  -2    8   -5    10.70     2.30   61
  -2    8   -5     3.00     2.20  144
  -2    8   -5     8.90     2.30  259
  -2   -8   -5    10.20     3.00  162
  -2   -8   -5    11.10     1.90  249
   2   -8    5    13.40     2.70   15
   2    8    6     0.80     2.40   33
  -2    8   -6    -0.70     1.50   64
  -2    8   -6     0.00     1.80  143
  -2    8   -6    -0.20     1.80  260
  -2   -8   -6     4.60     2.40  162
  -2   -8   -6     2.10     1.60  251
   2   -8    6     5.00     1.80   15
   2    8    7     2.70     2.60   33
  -2    8   -7     2.40     1.50   66
  -2    8   -7     0.80     1.70  143
  -2    8   -7     9.00     2.30  261
  -2   -8   -7     3.60     2.80  162
   2   -8    7     4.70     2.00   14
   2    8    8     1.70     2.00   33
  -2    8   -8     0.10     1.30   70
  -2    8   -8     0.20     1.90  142
  -2    8   -8     1.40     2.00  262
  -2   -8   -8     0.40     2.60  162
   2   -8    8     1.80     1.40   13
   2    8    9    -2.70     2.70   33
  -2    8   -9     1.30     2.00  141
  -2    8   -9     1.00     2.00  263
  -2   -8   -9     0.90     2.70  161
   2   -8    9     1.60     1.60   12
   2    8   10     6.40     3.10   33
  -2    8  -10     3.20     1.50  140
  -2    8  -10     6.10     3.40  264
  -2   -8  -10     9.60     3.30  161
   2    8   11    26.60     3.80   33
  -2    8  -11    27.10     4.10  265
  -2   -8  -11    31.00     4.40  161
   2    8   12    -0.70     2.00   33
  -2    8  -12    -1.90     3.10  266
  -2   -8  -12    -2.60     3.10  162
   2    8   13     8.70     2.80   33
  -2    8  -13    14.30     4.00  268
  -2   -8  -13    17.70     4.00  162
   2    8   14    13.10     3.80   33
  -2    8  -14     8.60     3.60  269
  -2   -8  -14     9.80     3.80  162
   2    8   15    16.30     4.10   33
  -2    8  -15    11.70     3.20  270
  -2   -8  -15     8.30     3.10  162
   2    8   16     8.00     3.70   34
  -2    8  -16     8.80     2.80  271
  -2   -8  -16     5.00     3.80  162
   2    8   17    -1.80     2.50   34
  -2    8  -17     3.80     4.00  272
  -2   -8  -17     9.10     3.90  163
   2    8   18    -0.20     3.80   34
  -2    8  -18     2.80     3.90  274
  -2   -8  -18     2.50     3.10  163
   2   10  -10     0.00     4.30  257
  -2   10   10    -0.70     2.60   48
  -2   10   10    -2.00     3.30  252
   2  -10  -10    -2.50     3.90  177
   2   10   -9     3.00     4.60  256
  -2   10    9    11.10     4.20   48
  -2   10    9     8.30     3.70  253
   2  -10   -9     7.10     3.20  177
   2   10   -8     3.10     4.40  255
  -2   10    8     7.40     3.80   49
  -2   10    8    -1.00     3.60  253
   2  -10   -8    -2.90     3.50  177
   2   10   -7     2.60     4.10  254
  -2   10    7    -3.40     3.60   49
  -2   10    7    -3.40     3.40  253
   2  -10   -7    -0.20     2.50  178
   2   10   -6    39.50     6.40  253
  -2   10    6    37.40     4.50   50
  -2   10    6    40.40     5.40  254
  -2   10    5     4.70     3.50   51
  -2   10    5     9.50     3.90  254
  -2   10    4     6.20     3.30   51
  -2   10    4     6.70     3.70  255
  -2  -10    4     6.00     2.30  177
  -2   10    3    -2.50     3.00   52
  -2   10    3    -2.40     3.80  255
  -2  -10    3     0.90     2.10  176
  -2   10    2     2.70     3.20   53
  -2   10    2     4.60     3.90  256
  -2  -10    2     1.00     2.00  174
  -2   10    1     3.40     4.10  256
  -2  -10    1     6.10     2.60  173
  -2   10    0    15.40     3.70  257
  -2  -10    0    22.70     3.60  172
  -2   10   -1     4.20     3.90  258
  -2  -10   -1     2.40     1.90  171
  -2   10   -2     0.10     3.60  258
  -2  -10   -2     1.90     2.70  170
   2   10    3    11.30     3.20   41
  -2   10   -3    16.60     4.00  259
  -2  -10   -3     8.60     3.20  170
   2   10    4     5.90     3.40   40
  -2   10   -4    11.40     3.60  260
  -2  -10   -4     7.10     2.80  169
   2   10    5    14.30     3.30   40
  -2   10   -5    16.40     4.40  261
  -2  -10   -5    17.10     3.80  168
   2   10    6     2.10     3.40   39
  -2   10   -6    -2.40     3.70  262
  -2  -10   -6     1.70     2.20  168
   2   10    7    -0.30     3.50   39
  -2   10   -7     1.10     3.90  262
  -2  -10   -7     0.70     3.40  168
   2   10    8    -2.70     2.60   39
  -2   10   -8     3.50     4.40  263
  -2  -10   -8     5.00     3.90  167
   2   10    9    94.90     9.10   39
  -2   10   -9   106.90     9.60  264
  -2  -10   -9    89.40     8.80  167
   3    1  -29     6.10     4.20  190
  -3    1   29     3.50     2.10   53
  -3   -1   29     2.30     1.60   64
   3   -1  -29    -2.60     3.20  188
   3    1  -28    14.20     3.30  190
  -3    1   28     8.80     2.30   52
   3   -1  -28     5.40     4.50  187
   3    1  -27     0.20     3.40  190
  -3    1   27    -0.90     1.70   51
  -3   -1   27    -0.20     1.30   61
   3   -1  -27    -2.10     2.50  187
   3    1  -26    10.20     3.50  189
  -3    1   26     7.80     2.40   50
  -3   -1   26     5.30     1.40   60
   3   -1  -26     8.00     3.70  187
   3    1  -25    20.20     3.90  189
   3    1  -25    11.00     1.60  307
  -3    1   25    11.00     2.00   49
  -3   -1   25    10.60     1.60   59
   3   -1  -25     6.80     2.40  178
   3   -1  -25    15.60     3.70  186
   3    1  -24     8.60     3.10  188
   3    1  -24     1.20     1.20  305
  -3    1   24     7.60     1.90   49
  -3    1   24     6.80     2.10  130
  -3   -1   24     5.10     1.30   59
  -3   -1   24     5.20     1.60  119
   3   -1  -24     3.30     2.20  177
   3   -1  -24     3.40     3.00  186
   3    1  -23    -0.70     2.40  188
   3    1  -23     1.00     1.10  302
  -3    1   23    -1.30     1.50   48
  -3    1   23     1.70     2.00  132
  -3   -1   23     1.40     1.10   58
  -3   -1   23    -0.10     1.00  121
   3   -1  -23     0.30     1.90  177
   3   -1  -23     4.60     2.90  185
   3    1  -22    34.90     3.40  188
   3    1  -22    26.10     2.30  300
  -3    1   22    26.50     2.70   47
  -3    1   22    28.70     3.00  133
  -3   -1   22    22.90     2.00   57
  -3   -1   22    30.00     2.20  124
   3   -1  -22    22.70     3.10    5
   3   -1  -22    30.70     3.20  176
   3   -1  -22    25.80     3.60  185
   3    1  -21    33.00     3.60  188
   3    1  -21    31.10     2.30  297
  -3    1   21    34.60     2.90   47
  -3    1   21    32.20     3.00  135
  -3   -1   21    32.10     2.20   57
  -3   -1   21    35.10     2.50  126
   3   -1  -21    24.20     2.90    7
   3   -1  -21    33.70     3.00  175
   3   -1  -21    28.10     3.70  185
   3    1  -20    25.90     3.10  188
   3    1  -20    24.80     2.20  295
  -3    1   20    26.80     2.40   46
  -3    1   20    25.80     2.60  137
  -3   -1   20    25.80     1.90   57
  -3   -1   20    20.60     2.00  128
   3   -1  -20    17.10     2.50    8
   3   -1  -20    22.40     2.50  175
   3   -1  -20    25.70     3.40  185
   3    1  -19    38.00     2.90    2
   3    1  -19    34.30     3.40  188
   3    1  -19    36.00     2.70  292
  -3    1   19    44.40     3.20   46
  -3    1   19    37.50     3.00  139
  -3   -1   19    40.60     2.50   56
  -3   -1   19    40.20     2.70  130
   3   -1  -19    42.90     3.60   10
   3   -1  -19    40.20     3.20  175
   3   -1  -19    31.70     3.60  184
   3    1  -18    40.20     2.70    4
   3    1  -18    44.50     3.40  188
   3    1  -18    42.50     2.60  289
  -3    1   18    35.70     2.70   46
  -3    1   18    44.90     3.20  141
  -3   -1   18    38.00     2.30   57
  -3   -1   18    39.80     2.40  133
   3   -1  -18    38.90     3.20   12
   3   -1  -18    36.70     3.00  174
   3   -1  -18    37.40     3.30  184
   3    1  -17    88.80     4.60    7
   3    1  -17    79.60     4.80  188
   3    1  -17    76.30     4.20  287
  -3    1   17    79.50     5.10   46
  -3    1   17    89.00     4.90  143
  -3   -1   17    80.20     4.20   57
  -3   -1   17    84.00     4.40  136
   3   -1  -17    89.10     5.40   14
   3   -1  -17    81.90     4.50  174
   3   -1  -17    94.60     5.80  184
   3    1  -16     4.10     1.00   10
   3    1  -16     4.40     1.30  188
   3    1  -16     7.10     1.00  283
  -3    1   16     4.70     1.30   45
  -3    1   16     8.70     1.50  145
  -3   -1   16     7.30     1.00   57
  -3   -1   16     8.30     1.10  138
   3   -1  -16    10.80     1.80   16
   3   -1  -16     6.00     1.50  174
   3   -1  -16     4.30     1.80  184
   3    1  -15    39.20     2.30   13
   3    1  -15    37.40     3.20  188
   3    1  -15    39.20     2.20  280
  -3    1   15    38.40     2.60   46
  -3    1   15    36.90     2.60  147
  -3   -1   15    40.40     2.10   58
  -3   -1   15    37.00     2.10  141
   3   -1  -15    41.10     3.00   18
   3   -1  -15    38.40     2.60  174
   3   -1  -15    36.40     3.00  184
   3    1  -14   177.50     7.10   16
   3    1  -14   187.80     8.00  189
   3    1  -14   177.60     7.60  277
  -3    1   14   181.70     7.90   46
  -3    1   14   174.30     7.80  149
  -3   -1   14   174.60     7.00   59
  -3   -1   14   189.60     7.30  145
   3   -1  -14   190.90     8.30   20
   3   -1  -14   180.20     7.70  174
   3   -1  -14   188.80     8.40  185
   3    1  -13     4.30     0.90   20
   3    1  -13     6.20     1.40  189
   3    1  -13     4.40     0.80  273
  -3    1   13     5.10     1.20   46
  -3    1   13     4.00     1.10  151
  -3   -1   13     3.30     0.80   60
  -3   -1   13     4.80     0.80  149
   3   -1  -13     3.10     1.10   23
   3   -1  -13     8.00     1.50  175
   3    1  -12   157.20     6.30   24
   3    1  -12   168.30     7.00  190
   3    1  -12   160.80     6.30  268
  -3    1   12   153.20     6.80   46
  -3    1   12   155.10     6.50  154
  -3   -1   12   149.20     6.30   62
  -3   -1   12   156.60     6.00  153
   3   -1  -12   158.90     7.20   25
   3   -1  -12   161.00     6.30  175
   3    1  -11   582.00    20.30   29
   3    1  -11   616.80    20.20  263
  -3    1   11   564.40    20.30   47
  -3    1   11   584.20    20.70  156
  -3   -1   11   558.10    20.00   64
  -3   -1   11   568.80    19.90  157
   3   -1  -11   588.90    21.00   27
   3   -1  -11   582.70    21.80  186
   3    1  -10     1.70     0.60   34
   3    1  -10     3.40     0.70  258
  -3    1   10     3.90     1.00   48
  -3    1   10     3.10     1.00  159
  -3   -1   10     2.60     0.50   67
  -3   -1   10     4.40     0.70  163
   3   -1  -10     2.50     1.00   30
   3   -1  -10     1.30     0.80  187
   3    1   -9     3.10     0.70   40
   3    1   -9     4.80     1.00  195
   3    1   -9     3.30     0.60  252
  -3    1    9     1.70     0.70   49
  -3    1    9     4.00     0.90  161
  -3   -1    9     2.10     0.50   70
  -3   -1    9     3.20     0.60  169
  -3   -1    9     2.70     1.00  179
   3   -1   -9     3.80     1.00   33
   3   -1   -9     1.50     0.80  188
   3    1   -8    86.80     3.70   47
   3    1   -8    97.20     4.70  197
  -3    1    8    83.70     4.20   50
  -3    1    8    97.10     4.50  165
  -3   -1    8    93.30     4.00   74
  -3   -1    8    93.70     3.80  176
  -3   -1    8    93.70     4.30  183
   3   -1   -8    92.20     4.20   36
   3   -1   -8    90.80     4.60  189
   3    1   -7   243.90     8.50   54
   3    1   -7   237.00     9.70  200
  -3    1    7   249.30     9.60   52
  -3    1    7   256.80    10.50  168
  -3    1    7   243.10     9.60  180
  -3   -1    7   245.20     9.40   78
  -3   -1    7   259.90     9.90  187
   3   -1   -7   255.50     9.60   39
   3   -1   -7   250.80     9.50  191
   3    1   -6     5.50     0.60   62
   3    1   -6     5.30     0.90  203
  -3    1    6     4.00     0.70   54
  -3    1    6     4.50     0.90  171
  -3    1    6     7.00     1.10  183
  -3   -1    6     5.30     0.60   82
  -3   -1    6     5.50     0.80  191
   3   -1   -6     3.80     0.90   43
   3   -1   -6     6.80     1.00  194
   3    1   -5   580.40    19.50   70
   3    1   -5   582.20    19.40  208
  -3    1    5   568.40    20.20   56
  -3    1    5   574.90    21.10  175
  -3    1    5   564.90    20.70  187
  -3    1    5   540.50    18.60  288
  -3   -1    5   555.30    19.40  197
   3   -1   -5   589.10    20.10   46
   3   -1   -5   559.40    20.20  197
   3   -1   -5   560.70    18.50  254
   3    1   -4    75.80     3.40   78
   3    1   -4    75.70     3.40  213
  -3    1    4    77.00     3.80   59
  -3    1    4    75.10     3.70  191
  -3   -1    4    76.90     3.20   92
  -3   -1    4    76.50     3.40  203
   3   -1   -4    71.20     3.70   50
   3   -1   -4    82.10     3.90  200
   3   -1   -4    78.40     3.20  263
   3    1   -3  2372.40    74.90   85
   3    1   -3  2281.00    75.80  219
  -3    1    3  2251.20    73.90   62
  -3    1    3  2345.80    74.70  196
  -3   -1    3  2251.40    74.20   96
  -3   -1    3  2312.70    76.50  210
   3   -1   -3  2333.00    74.20   54
   3   -1   -3  2295.40    73.00  205
   3   -1   -3  2296.90    73.00  268
   3    1   -2  2179.90    70.00   91
   3    1   -2  2193.80    72.60  226
   3    1   -2  2187.40    69.20  326
  -3    1    2  2149.40    70.60   66
  -3    1    2  2178.50    71.20  202
  -3   -1    2  2206.70    72.30  101
  -3   -1    2  2157.00    73.70  217
   3   -1   -2  2174.00    72.00   59
   3   -1   -2  2170.50    70.60  211
   3   -1   -2  2185.00    71.40  271
   3    1   -1    73.60     3.10   96
   3    1   -1    75.00     3.50  233
   3    1   -1    78.10     3.40  323
  -3    1    1    77.40     3.30   70
  -3    1    1    72.90     3.70  209
  -3   -1    1    71.00     3.20  105
  -3   -1    1    73.00     3.40  225
   3   -1   -1    74.20     3.40   63
   3   -1   -1    74.00     3.40  217
   3   -1   -1    70.00     3.10  274
   3    1    0   210.40     8.10  100
   3    1    0   206.30     8.40  240
   3    1    0   193.90     7.30  319
  -3    1    0   205.40     7.90   75
  -3    1    0   198.70     8.00  216
  -3   -1    0   200.40     8.10  108
  -3   -1    0   204.20     8.50  232
  -3   -1    0   205.20     8.00  327
   3   -1    0   209.30     8.40   67
   3   -1    0   204.30     8.10  225
   3   -1    0   216.40     8.10  275
   3    1    1   138.00     5.70  104
   3    1    1   132.30     5.80  246
   3    1    1   126.40     5.10  316
  -3    1   -1   132.80     5.90   80
  -3    1   -1   128.00     5.70  224
  -3   -1   -1   118.30     5.30  112
  -3   -1   -1   133.00     5.40  238
  -3   -1   -1   127.70     5.60  323
   3   -1    1   135.50     5.80   72
   3   -1    1   125.40     5.40  233
   3   -1    1   129.00     5.50  276
   3    1    2     0.60     0.60  106
   3    1    2     1.20     0.70  313
  -3    1   -2     1.70     0.60   85
  -3    1   -2     0.50     0.30  231
  -3   -1   -2     0.30     0.70  115
  -3   -1   -2     1.60     0.50  244
  -3   -1   -2    -0.40     0.70  321
   3   -1    2     0.40     0.60   76
   3   -1    2     1.10     0.50  241
   3   -1    2     1.40     0.50  276
   3    1    3   642.80    22.00  109
   3    1    3   605.10    21.00  310
  -3    1   -3   583.10    21.70   90
  -3    1   -3   617.30    22.30  237
  -3    1   -3   585.60    21.20  285
  -3   -1   -3   584.30    21.70  117
  -3   -1   -3   589.40    21.10  249
  -3   -1   -3   590.00    21.20  318
   3   -1    3   609.40    21.60   80
   3   -1    3   596.60    21.00  248
   3   -1    3   604.50    21.00  276
   3    1    4   171.00     6.80  307
  -3    1   -4   183.30     7.30   95
  -3    1   -4   180.50     7.20  243
  -3   -1   -4   182.20     7.80  120
   3   -1    4   180.70     7.40   83
   3   -1    4   182.10     7.10  276
   3    1    5    98.80     4.50  305
  -3    1   -5   112.10     4.70  100
  -3    1   -5   105.90     4.50  247
  -3   -1   -5   105.30     4.90  122
   3   -1    5   106.60     4.30   86
   3   -1    5    97.30     4.60  276
   3    1    6    86.50     4.00  302
  -3    1   -6    78.30     3.70  104
  -3    1   -6    75.20     3.70  251
  -3   -1   -6    76.60     3.80  125
   3   -1    6    69.60     3.20   89
   3   -1    6    79.80     3.80  276
   3    1    7   173.00     7.20  300
  -3    1   -7   187.30     7.30  108
  -3   -1   -7   178.50     7.60  127
   3   -1    7   185.10     8.20   91
   3   -1    7   183.20     7.60  275
   3    1    8     0.40     0.80  298
  -3    1   -8     1.10     0.60  112
  -3    1   -8     0.50     0.70  289
  -3   -1   -8     0.40     0.90  129
  -3   -1   -8     0.10     0.80  313
   3   -1    8     0.50     0.50   93
   3   -1    8     0.10     1.00  275
   3    1    9     9.00     1.40    2
   3    1    9     8.00     1.40  114
   3    1    9     8.30     1.30  296
  -3    1   -9     9.80     1.00  116
  -3   -1   -9    10.00     1.40  130
  -3   -1   -9     8.90     1.30  312
   3   -1    9     7.20     1.00   95
   3   -1    9     6.80     1.30  274
   3    1   10   339.90    13.10    4
   3    1   10   346.00    14.30  115
   3    1   10   349.80    12.70  294
  -3    1  -10   343.00    12.60  119
  -3   -1  -10   332.20    13.00  132
  -3   -1  -10   350.90    14.90  312
   3   -1   10   335.60    14.70   96
   3   -1   10   359.30    13.80  274
   3    1   11     4.40     1.20    5
   3    1   11     5.00     1.30  115
   3    1   11     4.70     1.00  292
  -3    1  -11     5.30     1.10  123
  -3    1  -11     3.50     1.20  292
  -3   -1  -11     5.20     1.10  134
  -3   -1  -11     4.00     0.90  312
   3   -1   11     6.40     1.00   97
   3   -1   11     6.10     1.10  273
   3    1   12    64.10     3.50    7
   3    1   12    58.90     3.80  115
   3    1   12    61.20     3.70  290
  -3    1  -12    65.20     3.30  126
  -3    1  -12    57.10     3.60  293
  -3   -1  -12    63.40     3.70  136
  -3   -1  -12    63.10     4.00  312
   3   -1   12    57.10     4.30  272
   3    1   13    18.50     1.90    9
   3    1   13    22.00     2.30  114
   3    1   13    16.70     1.90  288
  -3    1  -13    20.40     1.70  129
  -3    1  -13    16.70     2.10  294
  -3   -1  -13    17.50     1.90  137
  -3   -1  -13    23.40     2.10  312
   3   -1   13    20.60     1.90   99
   3   -1   13    16.50     2.00  271
   3    1   14    43.60     3.30  114
   3    1   14    29.90     2.60  287
  -3    1  -14    36.90     2.40  131
  -3    1  -14    33.50     2.90  295
  -3   -1  -14    35.80     2.60  139
  -3   -1  -14    31.50     2.60  312
   3   -1   14    33.70     2.40    3
   3   -1   14    35.50     2.70  271
   3    1   15     1.20     1.40  114
   3    1   15     1.60     1.70  285
  -3    1  -15    -0.30     0.90  134
  -3    1  -15     0.10     1.10  296
  -3   -1  -15    -0.20     1.30  140
  -3   -1  -15     1.50     1.10  313
   3   -1   15     1.70     1.20    5
   3   -1   15    -0.30     0.90   99
   3   -1   15    -0.20     1.10  270
   3    1   16    65.40     4.00   13
   3    1   16    61.00     4.70  113
   3    1   16    65.80     4.10  283
  -3    1  -16    61.00     3.70  136
  -3    1  -16    64.80     3.90  297
  -3   -1  -16    65.70     4.10  142
  -3   -1  -16    63.70     3.90  313
   3   -1   16    58.00     3.60    8
   3   -1   16    68.30     4.10   99
   3   -1   16    55.20     3.90  269
   3    1   17    28.00     2.60   15
   3    1   17    26.70     2.80  113
   3    1   17    30.60     2.60  282
  -3    1  -17    26.00     2.30  138
  -3    1  -17    24.10     2.70  298
  -3   -1  -17    21.00     2.50  143
  -3   -1  -17    32.70     2.80  314
   3   -1   17    23.20     2.00   10
   3   -1   17    23.00     2.60   99
   3   -1   17    22.30     2.40  268
   3    1   18    24.70     2.60   16
   3    1   18    24.20     2.60  112
   3    1   18    23.80     2.60  280
  -3    1  -18    27.00     2.30  141
  -3    1  -18    17.40     2.40  299
  -3   -1  -18    22.50     2.40  145
  -3   -1  -18    20.80     2.30  314
   3   -1   18    21.70     2.30   12
   3   -1   18    20.60     2.20   99
   3   -1   18    20.10     2.50  267
   3    1   19     3.20     1.80   18
   3    1   19     0.80     1.30  112
   3    1   19     2.00     1.70  279
  -3    1  -19     1.90     1.20  143
  -3    1  -19     0.60     1.60  300
  -3   -1  -19     1.70     1.70  146
  -3   -1  -19     2.10     1.40  315
   3   -1   19     2.20     1.40   14
   3   -1   19     2.30     1.30   99
   3   -1   19     5.30     1.90  266
   3    1   20    15.30     2.30   19
   3    1   20     5.10     2.10  111
   3    1   20     9.80     2.20  277
  -3    1  -20    16.40     2.00  145
  -3    1  -20     9.60     1.70  301
  -3   -1  -20     7.60     2.10  148
  -3   -1  -20     8.90     1.80  315
   3   -1   20     8.70     1.90   16
   3   -1   20     8.30     1.70   99
   3   -1   20    12.10     2.40  265
   3    1   21    55.00     4.20   20
   3    1   21    65.40     4.60  111
   3    1   21    57.80     4.60  276
  -3    1  -21    60.10     4.40  147
  -3    1  -21    51.70     4.40  302
  -3   -1  -21    56.30     4.10  149
  -3   -1  -21    59.80     4.30  316
   3   -1   21    54.60     3.60   18
   3   -1   21    64.40     4.30   98
   3   -1   21    49.30     4.60  264
   3    1   22     7.00     2.20   22
   3    1   22     7.90     2.70  110
   3    1   22     6.40     2.60  274
  -3    1  -22     9.20     1.90  149
  -3    1  -22     8.50     2.20  303
  -3   -1  -22     4.60     2.40  150
  -3   -1  -22     6.90     1.90  317
   3   -1   22     5.70     1.60   20
   3   -1   22     7.30     1.90   98
   3   -1   22     3.40     2.50  263
   3    1   23    -0.90     1.80   23
   3    1   23     3.00     2.50  109
   3    1   23     1.10     2.40  273
  -3    1  -23     1.20     1.80  151
  -3    1  -23     1.00     1.90  304
  -3   -1  -23     2.20     2.30  152
  -3   -1  -23    -1.30     1.60  318
   3   -1   23    -0.10     1.80   22
   3   -1   23    -0.30     1.90   97
   3   -1   23    -1.80     2.40  262
   3    1   24    21.80     2.90   25
   3    1   24    13.50     3.50  271
  -3    1  -24    14.90     2.90  306
  -3   -1  -24    14.50     3.10  153
  -3   -1  -24    14.20     2.70  319
   3   -1   24    11.80     2.30   24
   3   -1   24    10.30     3.20  261
   3    1   25     0.40     2.00   26
   3    1   25    -2.50     2.60  269
  -3    1  -25     4.40     2.50  307
  -3   -1  -25     3.00     2.20  319
   3   -1   25     4.50     2.10   26
   3    1   26     1.10     2.20   27
  -3    1  -26     3.50     3.20  308
  -3   -1  -26     2.40     2.30  320
   3   -1   26     1.60     2.00   28
   3    1   27     0.10     2.40   29
  -3    1  -27     2.20     2.90  309
  -3   -1  -27     3.60     2.50  321
   3   -1   27     3.20     2.20   30
   3    1   28     8.00     3.00   30
  -3    1  -28    12.40     3.30  310
   3   -1   28    11.50     2.80   32
   3    3  -28     0.10     2.40  195
  -3    3   28    -2.50     2.80   48
   3   -3  -28     2.50     4.30  187
   3    3  -27    20.30     4.10  195
  -3    3   27    23.70     3.50   47
   3   -3  -27    12.60     5.00  186
   3    3  -26     1.60     3.00  194
  -3    3   26     3.70     2.50   47
   3   -3  -26    -1.50     2.90  175
   3   -3  -26    -0.40     2.80  186
   3    3  -25    -1.90     2.80  194
   3    3  -25     4.30     2.10  289
  -3    3   25     4.00     2.30   46
   3   -3  -25     4.40     2.80  175
   3   -3  -25     1.90     3.60  185
   3    3  -24     0.50     1.90  194
   3    3  -24    -3.40     1.70  286
  -3    3   24     2.20     2.10   46
  -3    3   24     4.90     2.90  133
   3   -3  -24     1.30     2.70  174
   3   -3  -24     2.20     2.40  185
   3    3  -23   141.10     7.80  194
   3    3  -23   130.70     7.50  284
  -3    3   23   119.40     7.60   45
  -3    3   23   124.90     8.40  135
   3   -3  -23   137.80     8.40  174
   3   -3  -23   138.60     9.50  185
   3    3  -22     6.40     2.30  194
   3    3  -22     4.50     1.80  282
  -3    3   22     7.20     2.30   44
  -3    3   22     3.30     2.50  136
   3   -3  -22     6.50     2.70  173
   3   -3  -22     0.80     2.90  184
   3    3  -21    95.80     6.60  194
   3    3  -21    88.80     5.20  279
  -3    3   21   110.10     6.40   44
  -3    3   21    95.70     6.50  138
  -3    3   21   101.50     3.90  263
   3   -3  -21    89.10     6.70  173
   3   -3  -21    96.90     6.70  184
   3    3  -20     2.70     1.90  194
   3    3  -20     6.60     1.70  277
  -3    3   20     4.60     1.90   44
  -3    3   20     5.50     1.80  139
  -3    3   20     5.20     0.80  269
   3   -3  -20     4.10     2.30  172
   3   -3  -20     1.90     1.70  184
   3    3  -19     5.40     1.80  194
   3    3  -19     3.90     1.60  274
  -3    3   19     4.60     1.90   43
  -3    3   19     4.50     2.10  140
  -3    3   19     4.50     0.80  274
   3   -3  -19    -0.60     2.50   12
   3   -3  -19     3.80     1.60  172
   3   -3  -19     2.80     2.30  184
   3    3  -18    59.80     4.10  195
   3    3  -18    45.00     3.60  272
  -3    3   18    54.40     3.70   43
  -3    3   18    65.20     4.60  142
  -3    3   18    56.90     2.80  280
   3   -3  -18    57.50     4.70   13
   3   -3  -18    59.40     4.60  172
   3   -3  -18    52.20     4.60  184
   3    3  -17    56.10     3.70  195
   3    3  -17    52.00     3.70  269
  -3    3   17    44.10     3.50   43
  -3    3   17    54.10     4.10  143
  -3    3   17    52.80     2.60  285
   3   -3  -17    45.40     3.90   15
   3   -3  -17    36.30     3.50  171
   3   -3  -17    56.20     4.10  183
   3    3  -16    43.70     3.00  196
   3    3  -16    41.20     3.10  266
  -3    3   16    46.70     3.60   43
  -3    3   16    40.60     3.60  145
  -3    3   16    42.30     2.40  291
   3   -3  -16    41.20     3.60   16
   3   -3  -16    40.40     3.40  171
   3   -3  -16    41.30     3.60  183
   3    3  -15     3.10     1.30  197
   3    3  -15     5.50     1.30  264
  -3    3   15     7.30     1.80   43
  -3    3   15     3.20     1.60  146
  -3    3   15     3.20     0.70  298
   3   -3  -15     3.30     1.70   18
   3   -3  -15     6.50     1.90  171
   3   -3  -15     2.30     1.70  184
   3    3  -14    -0.50     1.00  198
   3    3  -14     1.10     1.10  261
  -3    3   14    -0.50     1.30   43
  -3    3   14    -1.30     1.30  148
  -3    3   14     1.20     0.60  304
   3   -3  -14     2.70     1.70   19
   3   -3  -14     0.90     1.60  184
   3    3  -13    47.30     2.70  199
   3    3  -13    46.70     3.30  258
  -3    3   13    47.60     3.30   43
  -3    3   13    57.60     4.10  149
  -3    3   13    52.40     2.80  311
   3   -3  -13    47.30     3.70   21
   3    3  -12   126.00     5.40  201
   3    3  -12   109.30     6.30  255
  -3    3   12   116.60     6.00   43
  -3    3   12   111.30     6.20  151
  -3    3   12   119.70     5.30  318
   3   -3  -12   116.20     6.00   22
   3    3  -11     0.40     0.80  203
   3    3  -11     0.40     1.00  252
  -3    3   11    -0.90     1.30  153
  -3    3   11     0.00     0.50  325
   3   -3  -11     0.20     1.00   24
   3    3  -10     5.60     1.00  206
  -3    3   10     6.70     1.60  154
   3   -3  -10     6.20     1.50   26
   3    3   -9   117.70     4.20   12
   3    3   -9   104.00     4.30   62
   3    3   -9   109.00     4.80  209
  -3    3    9   125.90     5.60   44
  -3    3    9   116.90     6.00  156
  -3   -3    9    99.00     3.90  141
  -3   -3    9   106.70     4.70  180
   3   -3   -9   123.50     5.90   27
   3    3   -8    47.60     2.10    8
   3    3   -8    46.50     2.00   78
   3    3   -8    46.30     2.50  213
  -3    3    8    40.00     2.80   45
  -3    3    8    43.80     3.10  158
  -3   -3    8    45.60     2.50  184
   3   -3   -8    49.90     3.30   29
   3    3   -7    55.30     2.40    6
   3    3   -7    53.30     2.20   89
   3    3   -7    54.70     2.70  217
  -3    3    7    53.40     3.20   46
  -3    3    7    58.30     3.40  159
  -3   -3    7    55.90     2.70  189
   3   -3   -7    57.30     3.70   31
   3   -3   -7    50.00     2.90  189
   3    3   -6   474.90    16.20    5
   3    3   -6   460.80    16.50   98
   3    3   -6   462.70    16.30  223
  -3    3    6   430.30    17.00   47
  -3    3    6   468.80    17.30  161
  -3   -3    6   465.50    15.80  195
   3   -3   -6   459.90    18.30   33
   3   -3   -6   446.00    17.20  191
   3    3   -5    99.20     4.30    4
   3    3   -5    96.90     4.40  104
   3    3   -5    94.00     4.20  228
  -3    3    5   103.30     4.70  163
  -3    3    5    90.10     4.50  254
  -3   -3    5    89.60     3.90  202
   3   -3   -5    95.10     4.80   35
   3   -3   -5    93.90     4.30  177
   3   -3   -5    82.80     4.00  193
   3    3   -4   294.90    11.00    4
   3    3   -4   303.40    11.10  108
   3    3   -4   303.10    11.30  235
  -3    3    4   272.50    12.40   50
  -3    3    4   296.30    12.00  165
  -3   -3    4   282.60    10.30  209
   3   -3   -4   286.50    11.90   36
   3   -3   -4   290.80    11.00  196
   3    3   -3   278.60    11.00    4
   3    3   -3   295.10    11.20  241
  -3    3    3   290.90    12.40   52
  -3    3    3   297.70    11.20  167
  -3    3    3   277.60    10.80  181
  -3    3    3   290.00    10.80  257
  -3   -3    3   286.80    10.40  217
   3   -3   -3   289.90    11.00   38
   3   -3   -3   266.50    10.90  200
   3    3   -2    13.20     1.20    5
   3    3   -2    13.30     1.20  115
   3    3   -2    12.70     1.00  247
  -3    3    2    10.60     1.30   54
  -3    3    2    11.60     1.20  169
  -3    3    2    12.70     1.10  185
  -3    3    2    11.70     1.20  259
  -3   -3    2    11.20     1.00  225
   3   -3   -2    11.30     1.30   40
   3   -3   -2    10.90     1.00  204
   3    3   -1     8.30     1.00    5
   3    3   -1     8.40     1.10  117
  -3    3    1     5.70     0.90   56
  -3    3    1     9.00     1.10  171
  -3    3    1     7.50     0.90  189
  -3    3    1     7.00     1.10  261
  -3   -3    1     9.00     0.90  232
   3   -3   -1     8.10     1.20   43
   3   -3   -1     6.70     0.80  210
   3    3    0   211.20     8.70    5
   3    3    0   193.80     8.40  119
  -3    3    0   195.80     7.90   59
  -3    3    0   213.00     7.60  173
  -3    3    0   187.50     7.40  194
  -3    3    0   187.70     7.90  262
  -3   -3    0   199.30     7.80  238
   3   -3    0   183.90     8.00   45
   3   -3    0   190.60     7.80  217
   3    3    1   111.40     5.30    6
   3    3    1   120.30     5.40  120
  -3    3   -1   114.20     5.20   62
  -3    3   -1   119.20     5.20  175
  -3    3   -1   110.30     4.50  199
  -3   -3   -1   117.30     5.30  243
   3   -3    1   116.00     5.90   47
   3   -3    1   123.80     4.90  225
   3    3    2   482.60    18.10  121
  -3    3   -2   482.30    17.20   65
  -3    3   -2   480.90    17.30  178
  -3    3   -2   458.80    16.40  206
  -3   -3   -2   492.00    17.30  248
   3   -3    2   457.70    16.40   49
   3   -3    2   445.00    17.50  252
   3    3    3   893.40    31.30  328
  -3    3   -3   899.60    31.30   69
  -3    3   -3   900.50    29.70  213
   3   -3    3   905.60    31.40   51
   3   -3    3   860.30    30.10  243
   3   -3    3   931.80    31.10  253
   3    3    4    73.10     3.70  325
  -3    3   -4    69.30     3.40   73
  -3    3   -4    67.40     2.90  220
   3   -3    4    65.80     3.20   54
   3   -3    4    63.20     3.50  254
   3    3    5   146.10     6.40  123
   3    3    5   130.10     7.10  323
  -3    3   -5   138.50     6.40   78
  -3    3   -5   137.90     5.40  227
   3   -3    5   128.90     5.90   56
   3   -3    5   147.00     6.80  255
   3    3    6   133.50     6.20   10
   3    3    6   137.30     6.50  123
   3    3    6   129.20     6.20  320
  -3    3   -6   124.50     5.90   83
  -3    3   -6   127.60     5.40  233
  -3    3   -6   133.60     5.90  271
   3   -3    6   130.70     5.80   58
   3   -3    6   143.70     6.50  256
   3    3    7    13.40     1.80   10
   3    3    7    14.40     1.70  123
   3    3    7    16.40     1.80  318
  -3    3   -7    14.40     1.30   88
  -3    3   -7    15.90     1.10  238
  -3    3   -7    15.30     1.90  273
   3   -3    7    17.00     1.30   60
   3   -3    7    13.70     1.80  257
   3    3    8     1.20     1.00  123
   3    3    8     1.70     1.10  315
  -3    3   -8     2.10     0.70   93
  -3    3   -8     1.40     0.60  243
  -3    3   -8     2.60     1.00  274
  -3   -3   -8     1.30     0.90  140
   3   -3    8     1.60     0.70   62
   3   -3    8     2.30     1.00  257
   3    3    9    58.30     3.50  123
   3    3    9    58.00     3.40  313
  -3    3   -9    60.20     3.20   98
  -3    3   -9    63.10     3.10  246
  -3    3   -9    54.70     3.60  275
  -3   -3   -9    62.50     3.60  141
   3   -3    9    55.90     3.00   64
   3   -3    9    62.70     3.50  257
   3    3   10    23.20     2.50   13
   3    3   10    20.80     2.50  123
   3    3   10    20.20     2.00  310
  -3    3  -10    22.60     1.60  103
  -3    3  -10    22.30     1.60  249
  -3    3  -10    23.10     2.40  277
  -3   -3  -10    23.90     2.40  142
   3   -3   10    22.70     2.40  257
   3    3   11     4.80     1.70   14
   3    3   11     3.50     1.90  123
   3    3   11     5.00     1.30  308
  -3    3  -11     5.50     1.00  108
  -3    3  -11     7.50     1.10  251
  -3    3  -11     5.90     1.30  278
  -3   -3  -11     4.20     1.50  142
   3   -3   11     5.20     1.70  257
   3    3   12     0.20     1.50   15
   3    3   12     3.40     1.80  122
   3    3   12     1.20     1.30  306
  -3    3  -12    -0.20     0.80  113
  -3    3  -12     0.50     1.30  279
  -3   -3  -12    -0.70     1.40  143
   3   -3   12     0.20     0.70   69
   3   -3   12     0.70     1.40  257
   3    3   13    66.80     4.20   16
   3    3   13    48.00     4.00  122
   3    3   13    57.40     3.70  304
  -3    3  -13    50.50     2.80  118
  -3    3  -13    53.50     3.80  281
  -3   -3  -13    52.40     3.40  144
   3   -3   13    51.40     2.50   71
   3   -3   13    48.70     4.30  257
   3    3   14    37.00     3.30   17
   3    3   14    41.30     3.70  121
   3    3   14    39.50     3.30  301
  -3    3  -14    40.20     2.50  122
  -3    3  -14    31.80     2.90  282
  -3   -3  -14    45.70     3.30  145
   3   -3   14    36.20     2.30   72
   3   -3   14    29.80     3.20  257
   3    3   15     7.40     2.00   18
   3    3   15    11.20     2.30  121
   3    3   15     9.00     1.70  299
  -3    3  -15     7.20     1.20  126
  -3    3  -15    11.40     2.10  283
  -3   -3  -15    12.30     2.20  146
   3   -3   15     8.70     1.20   73
   3   -3   15     8.20     2.20  257
   3    3   16    13.90     2.40   19
   3    3   16    20.50     3.10  120
   3    3   16    21.60     2.50  297
  -3    3  -16    19.60     1.50  130
  -3    3  -16    23.50     2.70  285
  -3   -3  -16    22.10     2.80  147
  -3   -3  -16    15.60     1.90  330
   3   -3   16    16.80     1.50    2
   3   -3   16    16.00     1.50   74
   3   -3   16    19.10     2.80  257
   3    3   17    18.00     2.70   20
   3    3   17    20.50     3.10  120
   3    3   17    17.50     2.30  295
  -3    3  -17    16.90     1.70  134
  -3    3  -17     8.20     1.80  286
  -3   -3  -17    19.90     2.90  148
  -3   -3  -17    14.20     1.90  330
   3   -3   17    17.70     1.70    5
   3   -3   17    14.50     1.60   74
   3   -3   17    20.50     3.20  256
   3    3   18    33.90     3.40   21
   3    3   18    34.20     3.50  119
   3    3   18    39.80     3.70  293
  -3    3  -18    37.10     2.60  138
  -3    3  -18    36.10     3.50  287
  -3   -3  -18    41.60     3.60  149
   3   -3   18    31.50     2.30    9
   3   -3   18    40.50     2.60   75
   3   -3   18    39.20     3.80  256
   3    3   19    93.90     5.80   22
   3    3   19    88.40     6.50  118
   3    3   19    92.00     5.70  291
  -3    3  -19    94.90     5.00  141
  -3    3  -19    78.20     5.50  289
  -3   -3  -19    86.40     5.70  150
   3   -3   19    83.80     4.20   12
   3   -3   19    84.00     4.80   75
   3   -3   19    89.10     6.70  255
   3    3   20    23.20     3.10   23
   3    3   20    25.60     3.70  118
   3    3   20    21.70     3.20  289
  -3    3  -20    23.20     2.10  144
  -3    3  -20    23.20     3.00  290
  -3   -3  -20    19.60     3.20  151
   3   -3   20    22.90     1.90   16
   3   -3   20    19.80     2.20   75
   3   -3   20    20.50     3.30  255
   3    3   21     4.90     2.50   24
   3    3   21    11.80     2.50  117
   3    3   21     8.60     2.40  287
  -3    3  -21    10.40     2.70  291
  -3   -3  -21    10.00     2.80  152
   3   -3   21     7.80     1.30   19
   3   -3   21    10.60     3.10  254
   3    3   22     1.10     2.30   25
   3    3   22    -0.30     3.20  116
   3    3   22    -2.60     2.20  285
  -3    3  -22     1.40     2.40  293
  -3   -3  -22     1.50     2.50  153
   3   -3   22    -0.50     1.10   22
   3   -3   22     0.00     1.10   74
   3    3   23     2.30     2.50   26
   3    3   23     1.40     3.30  115
   3    3   23     2.40     3.00  283
  -3    3  -23     1.70     2.50  294
  -3   -3  -23     3.30     2.60  154
   3   -3   23     5.60     1.30   25
   3    3   24    -1.00     2.40   27
  -3    3  -24     0.30     2.50  295
  -3   -3  -24    -2.30     2.70  155
   3   -3   24     3.20     1.20   28
   3    3   25     1.60     2.60   28
  -3    3  -25    -0.50     2.90  297
  -3   -3  -25     0.60     3.10  156
   3   -3   25     2.10     1.30   32
   3    3   26     9.70     3.20   29
  -3    3  -26    14.60     3.70  298
   3   -3   26    13.30     1.70   35
   3    3   27     4.10     3.00   30
  -3    3  -27    11.20     3.60  299
  -3    5   26     2.50     3.70   46
   3   -5  -26    -0.40     2.90  175
   3   -5  -26     1.00     4.90  187
   3    5  -25     1.90     2.90  280
  -3    5   25     3.10     3.40   46
   3   -5  -25     3.10     3.60  174
   3   -5  -25    -3.70     4.30  186
   3    5  -24     2.70     2.60  278
  -3    5   24     0.80     3.10   45
   3   -5  -24     2.10     2.60  174
   3   -5  -24     5.70     3.20  186
   3    5  -23     2.10     2.30  204
   3    5  -23     1.50     2.70  276
  -3    5   23     3.70     2.70   45
   3   -5  -23    -1.90     3.40  173
   3   -5  -23     6.30     4.00  186
   3    5  -22     1.50     1.80  204
   3    5  -22     0.50     2.40  274
  -3    5   22     1.40     2.80   44
   3   -5  -22     1.70     2.40  173
   3   -5  -22    -1.50     3.50  185
   3    5  -21    -1.00     1.60  205
   3    5  -21     2.60     2.30  271
  -3    5   21     3.60     2.00   44
   3   -5  -21     1.10     3.10  173
   3   -5  -21    -1.70     3.30  185
   3    5  -20     2.60     1.60  205
   3    5  -20     2.50     2.10  269
  -3    5   20    -0.60     2.40   44
  -3    5   20    -5.70     3.30  138
  -3    5   20     1.70     1.20  297
   3   -5  -20     3.70     2.80  172
   3   -5  -20     1.20     1.90  185
   3    5  -19    15.80     2.10  206
   3    5  -19    17.60     2.90  267
  -3    5   19    20.30     3.30   43
  -3    5   19    13.50     3.60  140
  -3    5   19    13.70     1.80  302
   3   -5  -19    22.80     3.00  172
   3   -5  -19    19.80     3.20  185
   3    5  -18     2.90     1.30  208
   3    5  -18     2.20     1.90  265
  -3    5   18    -1.50     2.20   43
  -3    5   18     1.10     2.90  141
  -3    5   18    -0.70     1.20  306
   3   -5  -18     3.80     2.10  172
   3   -5  -18    -1.80     2.50  185
   3    5  -17     5.70     1.60  209
   3    5  -17     1.70     2.00  263
  -3    5   17     7.60     1.90   43
  -3    5   17     6.40     2.30  142
  -3    5   17     4.90     1.30  311
   3   -5  -17     5.50     2.70  172
   3   -5  -17    10.60     2.80  185
   3    5  -16     5.20     1.20  211
   3    5  -16     4.20     1.90  261
  -3    5   16     3.80     1.60   43
  -3    5   16     4.50     1.90  143
  -3    5   16     4.50     1.30  315
   3   -5  -16     3.30     2.20  172
   3   -5  -16     3.00     2.40  185
   3    5  -15    18.00     1.80  213
   3    5  -15    20.90     3.00  259
  -3    5   15    22.70     2.50   43
  -3    5   15    21.10     3.30  144
  -3    5   15    18.60     2.00  319
   3   -5  -15    12.20     3.10   16
   3   -5  -15    19.80     3.10  172
   3   -5  -15    20.90     2.80  185
   3    5  -14     1.20     1.00  215
   3    5  -14     1.20     1.20  257
  -3    5   14     1.00     1.40   43
  -3    5   14     0.20     2.10  145
  -3    5   14     1.70     0.90  324
   3   -5  -14     2.40     2.30   17
   3   -5  -14    -0.20     2.20  172
   3   -5  -14     2.00     1.90  185
   3    5  -13     9.20     1.30  218
   3    5  -13    11.00     1.70  255
  -3    5   13    10.30     2.00   43
  -3    5   13    12.30     2.60  146
  -3    5   13    10.70     1.50  328
   3   -5  -13    13.20     2.60   18
   3   -5  -13    10.50     2.60  172
   3   -5  -13    11.20     2.10  186
   3    5  -12    16.10     1.50  221
   3    5  -12    17.20     2.30  253
  -3    5   12    15.90     2.50   43
  -3    5   12    12.50     2.50  148
   3   -5  -12    12.70     2.30   19
   3   -5  -12    18.40     2.70  172
   3    5  -11    -0.70     0.50  226
  -3    5   11     2.90     1.90   43
  -3    5   11    -0.90     1.60  149
   3   -5  -11    -1.90     1.30   20
   3    5  -10     0.10     0.50   48
   3    5  -10     0.50     0.30   88
   3    5  -10    -0.40     0.60  230
  -3    5   10    -1.00     1.60   44
  -3    5   10    -1.40     1.70  150
  -3   -5   10     0.70     0.40  176
   3   -5  -10     0.20     1.80   21
   3    5   -9    -0.40     0.60   39
   3    5   -9     1.00     0.60   99
  -3    5    9     0.60     1.50   44
  -3    5    9    -0.90     1.70  151
  -3   -5    9     0.70     0.50  167
   3   -5   -9     0.50     1.60   22
   3    5   -8   102.40     4.50   33
   3    5   -8    99.40     4.70  105
   3    5   -8    97.80     4.70  241
  -3    5    8   106.60     5.60   45
  -3    5    8   112.50     6.50  152
  -3   -5    8    93.90     4.30  162
   3   -5   -8   104.50     6.10   23
   3    5   -7     2.20     0.80   29
   3    5   -7     1.20     0.80  110
   3    5   -7     2.70     0.60  247
  -3    5    7     1.30     1.50   45
  -3    5    7     1.10     1.20  153
  -3   -5    7     0.50     0.80  158
  -3   -5    7     1.40     0.60  185
   3   -5   -7     1.80     1.60   24
   3    5   -6    48.20     2.90   27
  -3    5    6    47.90     3.70  154
  -3   -5    6    42.60     2.60  155
  -3   -5    6    51.40     2.50  193
   3   -5   -6    49.20     3.80   26
   3   -5   -6    51.20     3.10  192
   3    5   -5   220.10    10.20   25
   3    5   -5   226.20     9.70  117
  -3    5    5   222.00    10.80  155
  -3   -5    5   202.50     7.70  153
  -3   -5    5   209.60     8.00  201
   3   -5   -5   211.70    10.00   27
   3   -5   -5   215.90     9.00  195
   3    5   -4    16.40     1.60   23
   3    5   -4     9.20     1.40  119
  -3    5    4    11.00     2.10  156
  -3   -5    4    11.90     0.90  209
   3   -5   -4    11.00     2.00   28
   3   -5   -4     9.10     1.60  177
   3   -5   -4     9.20     1.20  197
   3    5   -3    67.30     3.40   22
   3    5   -3    65.70     4.10  121
  -3    5    3    64.20     4.20  157
  -3   -5    3    56.70     2.80  218
   3   -5   -3    67.20     4.10   29
   3   -5   -3    61.60     3.40  178
   3   -5   -3    56.90     3.10  201
   3    5   -2    72.90     3.80   21
   3    5   -2    67.60     3.90  122
  -3    5    2    60.60     3.70   51
  -3    5    2    73.20     4.50  158
  -3   -5    2    63.00     3.40  149
  -3   -5    2    67.20     3.20  225
   3   -5   -2    73.20     4.30   30
   3   -5   -2    61.70     3.30  205
   3    5   -1    66.20     3.70   20
   3    5   -1    68.10     4.00  123
  -3    5    1    71.20     4.20   53
  -3    5    1    84.00     4.80  159
  -3    5    1    64.70     4.40  256
  -3   -5    1    77.70     3.50  232
   3   -5   -1    72.50     4.20   31
   3   -5   -1    65.20     3.10  210
   3    5    0     7.30     1.50   20
   3    5    0    12.00     1.80  124
  -3    5    0     8.60     1.60   54
  -3    5    0     7.70     1.50  160
  -3    5    0     5.30     1.10  257
  -3   -5    0     9.80     1.10  237
   3   -5    0     8.70     1.60   32
   3   -5    0     8.20     0.80  216
   3    5    1   427.00    15.80   19
   3    5    1   411.60    17.40  125
  -3    5   -1   384.60    17.00   57
  -3    5   -1   420.80    16.70  161
  -3   -5   -1   417.60    15.30  242
   3   -5    1   403.80    15.70   33
   3   -5    1   405.50    14.80  225
   3    5    2    37.00     3.00   19
   3    5    2    39.90     3.30  125
  -3    5   -2    39.40     2.60   59
  -3    5   -2    39.80     2.90  162
  -3   -5   -2    46.70     2.70  246
   3   -5    2    43.20     2.70   34
   3   -5    2    37.10     2.00  235
   3    5    3    25.50     2.30   19
   3    5    3    19.40     2.30  126
  -3    5   -3    21.80     2.00   62
  -3    5   -3    25.60     2.20  163
  -3    5   -3    24.50     2.40  261
  -3   -5   -3    24.90     1.80  249
   3   -5    3    22.10     2.20   35
   3   -5    3    24.90     1.40  246
   3    5    4   208.60     9.60   19
   3    5    4   226.80    10.30  126
  -3    5   -4   211.00     9.60   64
  -3    5   -4   203.80     9.60  164
  -3    5   -4   217.40    10.20  262
   3   -5    4   229.40     9.50   36
   3    5    5    46.80     3.40   19
   3    5    5    49.80     3.40  126
   3    5    5    46.70     4.00  330
  -3    5   -5    51.50     3.40   68
  -3    5   -5    47.30     3.50  165
  -3    5   -5    41.10     2.00  184
   3   -5    5    46.00     3.00   36
   3    5    6    44.10     3.50   19
   3    5    6    40.50     3.50  126
   3    5    6    46.20     3.80  328
  -3    5   -6    50.60     2.70   71
  -3    5   -6    42.10     2.80  166
   3   -5    6    49.60     3.00   37
   3    5    7    40.50     3.20   19
   3    5    7    32.70     3.00  126
   3    5    7    36.20     2.80  326
  -3    5   -7    37.40     2.80   75
  -3    5   -7    37.00     2.60  167
  -3    5   -7    32.30     1.60  200
  -3    5   -7    33.00     3.20  266
  -3   -5   -7    33.20     2.90  148
   3   -5    7    42.70     2.60   38
   3    5    8     0.70     1.70   20
   3    5    8     3.90     1.50  126
   3    5    8     3.90     1.60  324
  -3    5   -8     1.10     0.80   79
  -3    5   -8     2.30     1.00  167
  -3    5   -8     1.90     0.50  209
  -3   -5   -8     2.60     1.90  148
   3   -5    8     0.20     0.80   39
   3    5    9    28.90     2.90   20
   3    5    9    27.80     3.50  126
   3    5    9    38.00     2.90  322
  -3    5   -9    32.80     2.30   84
  -3    5   -9    30.00     2.30  168
  -3    5   -9    32.10     1.50  217
  -3   -5   -9    40.00     3.30  149
   3   -5    9    35.10     2.40   39
   3    5   10    68.80     4.80   21
   3    5   10    64.90     4.90  126
   3    5   10    60.50     4.70  320
  -3    5  -10    68.60     4.80   89
  -3    5  -10    63.90     3.90  168
  -3    5  -10    72.70     3.10  224
  -3    5  -10    80.50     5.70  270
  -3   -5  -10    65.20     4.10  149
   3   -5   10    67.60     3.30   40
   3    5   11    23.20     2.70   21
   3    5   11    19.60     3.10  125
   3    5   11    20.90     2.50  317
  -3    5  -11    21.00     1.80   94
  -3    5  -11    23.60     1.90  169
  -3    5  -11    21.30     1.50  229
  -3    5  -11    22.00     2.80  271
  -3   -5  -11    26.50     3.10  150
   3   -5   11    18.20     1.70   40
   3    5   12    65.70     4.30   21
   3    5   12    52.90     4.50  125
   3    5   12    55.60     4.50  315
  -3    5  -12    60.10     3.30  100
  -3    5  -12    55.10     3.40  169
  -3    5  -12    48.00     2.60  233
  -3    5  -12    69.50     5.00  272
  -3   -5  -12    61.20     4.40  150
   3   -5   12    59.90     3.30   40
   3    5   13    24.40     2.70   22
   3    5   13    19.70     3.20  124
   3    5   13    13.40     2.30  313
  -3    5  -13    15.90     1.40  105
  -3    5  -13    14.50     1.60  169
  -3    5  -13    19.60     1.50  236
  -3    5  -13    23.40     2.90  274
  -3   -5  -13    18.40     2.90  151
   3    5   14    29.20     3.30   23
   3    5   14    33.90     3.30  124
   3    5   14    28.30     3.00  311
  -3    5  -14    20.70     1.80  169
  -3    5  -14    24.90     2.10  239
  -3    5  -14    20.40     2.60  275
  -3   -5  -14    29.80     3.40  151
   3    5   15    11.40     2.70   23
   3    5   15    10.50     3.10  124
   3    5   15    12.30     2.30  309
  -3    5  -15    10.30     1.30  118
  -3    5  -15    12.50     1.50  241
  -3    5  -15    17.40     2.80  276
  -3   -5  -15    10.00     2.90  152
   3   -5   15    11.30     1.20   40
   3    5   16     3.90     2.40   24
   3    5   16     0.30     2.10  123
   3    5   16     0.40     2.00  307
  -3    5  -16     0.70     0.80  124
  -3    5  -16     0.90     0.80  168
  -3    5  -16     0.30     2.20  278
  -3   -5  -16    -0.20     2.30  152
   3   -5   16     0.90     0.80   39
   3    5   17     8.20     2.70   24
   3    5   17    -2.20     3.30  122
   3    5   17     6.60     2.50  305
  -3    5  -17     2.60     0.80  132
  -3    5  -17     4.20     0.90  166
  -3    5  -17     4.00     1.20  245
  -3    5  -17     1.40     1.80  279
  -3   -5  -17     4.50     2.20  153
   3   -5   17     3.50     0.70    3
   3   -5   17     3.80     0.90   38
   3    5   18     2.10     2.50   25
   3    5   18    -0.10     2.30  302
  -3    5  -18    -0.10     0.70  164
  -3    5  -18     1.50     1.30  246
  -3    5  -18     1.90     2.30  280
  -3   -5  -18    -0.60     2.80  154
   3   -5   18     0.70     0.60   11
   3   -5   18     0.60     0.70   35
   3    5   19     5.30     2.80   26
   3    5   19     3.00     2.40  300
  -3    5  -19     0.90     2.60  282
  -3   -5  -19     1.30     2.80  154
   3    5   20     5.80     3.00   27
   3    5   20     4.30     2.60  298
  -3    5  -20     5.20     2.20  283
  -3   -5  -20     6.10     3.20  155
   3    5   21    -1.70     2.70   27
   3    5   21     4.00     2.70  296
  -3    5  -21     1.70     1.80  179
  -3    5  -21     0.80     3.00  284
  -3   -5  -21     1.10     2.20  156
   3    5   22    20.70     3.90   28
  -3    5  -22    20.70     2.90  180
  -3    5  -22    27.80     4.30  286
  -3   -5  -22    30.70     4.80  157
   3    5   23     3.10     2.30   29
  -3    5  -23     4.90     2.50  287
  -3   -5  -23    -0.30     3.50  158
   3    5   24     8.40     3.60   30
  -3    5  -24     8.50     3.90  288
  -3   -5  -24     9.70     4.20  158
   3    7  -22     2.50     3.50  270
  -3    7   22     5.10     2.90   46
   3   -7  -22     7.40     4.50  175
   3   -7  -22     4.60     3.10  188
   3    7  -21    19.20     4.10  268
  -3    7   21    16.80     4.30   46
   3   -7  -21    22.50     4.90  174
   3   -7  -21    14.50     3.50  188
   3    7  -20     6.40     3.40  267
  -3    7   20     8.60     3.90   45
   3   -7  -20     7.60     3.30  174
   3   -7  -20     4.40     3.90  188
   3    7  -19     2.50     3.10  265
  -3    7   19    -3.00     3.10   45
   3   -7  -19     0.50     3.90  174
   3   -7  -19     3.30     3.60  188
   3    7  -18     6.30     3.20  263
  -3    7   18    13.20     2.90   45
   3   -7  -18     5.70     3.70  174
   3   -7  -18     5.20     3.50  188
   3    7  -17    20.80     3.80  262
  -3    7   17    15.80     3.40   45
   3   -7  -17     9.40     3.90  174
   3   -7  -17    15.10     3.10  188
   3    7  -16    59.20     5.70  260
  -3    7   16    61.50     5.10   45
  -3    7   16    52.90     4.60  322
   3   -7  -16    60.20     5.60  173
   3   -7  -16    54.30     5.00  188
   3    7  -15    -0.20     2.80  258
  -3    7   15    -0.90     2.00   45
  -3    7   15     0.60     1.70  325
   3   -7  -15    -1.90     2.70  173
   3   -7  -15     0.10     2.40  188
  -3    7   14     1.40     1.90   45
  -3    7   14    -1.60     1.70  328
   3   -7  -14    -0.20     2.70  174
   3   -7  -14    -3.80     2.30  189
  -3    7   13    83.30     6.30   45
   3   -7  -13    87.10     6.70  174
   3   -7  -13    98.70     6.40  189
   3    7  -12   117.80     8.40  254
  -3    7   12   123.80     7.70   45
   3   -7  -12   127.40     7.80  174
   3   -7  -12   128.40     8.20  190
   3    7  -11     1.10     0.70   60
   3    7  -11    -0.30     0.70   96
   3    7  -11     1.50     1.80  252
  -3    7   11     4.70     2.70   45
   3   -7  -11    -3.00     4.50   16
   3   -7  -11     0.70     1.70  174
   3   -7  -11    -3.00     1.80  190
   3    7  -10    20.30     1.60   52
   3    7  -10    17.70     1.90  104
  -3    7   10    16.90     3.10   46
   3   -7  -10    22.10     3.80   17
   3   -7  -10    24.70     3.50  174
   3   -7  -10    16.30     2.40  191
   3    7   -9    25.30     2.00   47
   3    7   -9    16.60     1.80  109
  -3    7    9    14.30     3.20   46
  -3   -7    9    18.50     1.60  175
   3   -7   -9    13.80     3.30   17
   3   -7   -9    16.00     2.90  175
   3   -7   -9    18.90     2.40  192
   3    7   -8   120.30     5.70   43
   3    7   -8   104.70     5.60  112
  -3    7    8   118.30     6.90   47
  -3   -7    8   113.10     4.90  171
   3   -7   -8   101.30     7.70   18
   3   -7   -8   123.40     6.80  175
   3   -7   -8   111.60     6.30  194
   3    7   -7   213.80     9.20   40
   3    7   -7   204.10    10.10  115
  -3    7    7   206.40     9.30   47
  -3   -7    7   165.70     8.10  168
   3   -7   -7   211.20    10.90   19
   3   -7   -7   197.80     9.70  176
   3   -7   -7   198.40     8.20  195
   3    7   -6     3.20     1.70   37
   3    7   -6     2.40     1.40  117
  -3    7    6     4.60     1.80   48
  -3    7    6    -3.20     1.90  148
  -3   -7    6     2.60     1.10  166
   3   -7   -6     3.00     2.50   19
   3   -7   -6     2.50     1.30  197
   3    7   -5    61.50     3.80   35
   3    7   -5    56.20     4.40  119
  -3    7    5    64.70     5.00   49
  -3    7    5    53.20     5.20  149
  -3    7    5    76.80     5.10  253
  -3   -7    5    61.90     3.70  164
   3   -7   -5    60.50     4.90   20
   3   -7   -5    67.50     3.80  200
   3    7   -4    19.40     2.30   33
   3    7   -4    17.00     2.20  121
  -3    7    4    15.60     2.60   50
  -3    7    4    13.50     2.80  149
  -3   -7    4    23.80     2.30  162
  -3   -7    4    19.70     1.20  198
   3   -7   -4    20.00     3.20   21
   3   -7   -4    23.60     1.90  202
   3    7   -3    35.80     3.20   32
   3    7   -3    48.50     3.50  122
  -3    7    3    50.70     4.10   51
  -3    7    3    42.80     4.30  150
  -3   -7    3    40.10     3.00  161
  -3   -7    3    43.30     2.10  210
   3   -7   -3    47.80     4.10   21
   3   -7   -3    42.10     2.50  206
   3    7   -2    40.20     3.40   31
   3    7   -2    36.30     3.30  123
  -3    7    2    32.60     3.10   52
  -3    7    2    36.40     3.70  150
  -3   -7    2    30.60     2.80  159
  -3   -7    2    34.00     2.00  218
   3   -7   -2    34.20     2.10  211
   3    7   -1    17.60     2.50   30
   3    7   -1    18.00     2.60  124
  -3    7    1    18.30     2.50   53
  -3    7    1    15.30     2.90  151
  -3   -7    1    17.20     2.30  158
  -3   -7    1    22.90     1.60  225
   3   -7   -1    20.00     2.80   22
   3   -7   -1    23.20     1.50  216
   3    7    0     5.80     2.10   29
   3    7    0     8.20     2.10  124
  -3    7    0     6.50     1.90   55
  -3    7    0    10.80     2.40  151
  -3   -7    0     7.50     1.80  158
  -3   -7    0    11.00     1.40  231
   3   -7    0    12.20     2.50   23
   3   -7    0    11.50     1.00  224
   3    7    1    22.70     2.60   28
   3    7    1    18.80     2.30  125
  -3    7   -1    21.70     2.50   56
  -3    7   -1    20.50     2.80  152
  -3   -7   -1    20.70     2.10  157
  -3   -7   -1    20.60     2.00  236
   3   -7    1    28.30     3.30   23
   3   -7    1    20.60     1.20  235
   3    7    2     2.80     1.40   28
   3    7    2    -0.70     2.00  125
  -3    7   -2     1.40     1.20   58
  -3    7   -2     2.30     2.00  152
  -3   -7   -2     3.50     1.80  157
  -3   -7   -2     3.20     1.30  240
   3   -7    2    -0.30     1.70   24
   3    7    3    -1.60     1.70   28
   3    7    3     1.50     2.20  126
  -3    7   -3    -0.40     1.40   60
  -3    7   -3     0.70     1.70  152
  -3   -7   -3     0.50     1.30  156
  -3   -7   -3     0.70     1.00  243
   3   -7    3     4.50     1.90   24
   3    7    4    47.40     4.10   27
   3    7    4    36.40     4.50  126
  -3    7   -4    41.40     3.30   62
  -3    7   -4    45.80     3.80  153
  -3   -7   -4    50.40     4.10  156
  -3   -7   -4    47.90     3.60  246
   3   -7    4    48.10     4.10   24
   3    7    5     7.10     1.70   27
   3    7    5     4.10     2.20  126
  -3    7   -5    11.00     1.80   65
  -3    7   -5    11.10     2.00  153
  -3   -7   -5     8.20     2.40  156
  -3   -7   -5    13.90     2.00  249
   3   -7    5    13.50     2.00   24
   3    7    6    11.60     2.30   27
  -3    7   -6    11.80     1.80   67
  -3    7   -6    13.40     2.20  153
  -3   -7   -6    13.90     2.70  155
  -3   -7   -6    16.20     2.20  251
   3   -7    6     8.30     1.80   24
   3    7    7    -1.00     1.60   27
   3    7    7    -2.10     2.20  329
  -3    7   -7     1.00     1.30   70
  -3    7   -7    -0.90     1.50  153
  -3    7   -7     2.80     1.70  264
  -3   -7   -7     1.80     2.20  155
   3   -7    7     0.30     1.30   24
   3    7    8     1.00     1.60   27
   3    7    8     0.50     1.60  327
  -3    7   -8     1.70     1.20   74
  -3    7   -8    -0.40     1.50  153
  -3    7   -8     0.40     1.70  265
  -3   -7   -8    -1.60     2.20  155
   3   -7    8     2.60     1.70   24
   3    7    9    35.40     3.20   27
   3    7    9    29.20     4.10  325
  -3    7   -9    35.10     2.70   77
  -3    7   -9    26.80     3.10  152
  -3    7   -9    34.00     4.10  266
  -3   -7   -9    31.40     3.40  156
   3   -7    9    39.70     2.90   24
   3    7   10    -0.30     2.40   27
   3    7   10    -4.70     2.40  324
  -3    7  -10     2.30     1.10   81
  -3    7  -10     0.40     1.40  152
  -3    7  -10     0.60     2.50  267
  -3   -7  -10     0.70     2.40  156
   3   -7   10    -1.20     1.40   23
   3    7   11    50.40     5.00   27
  -3    7  -11    38.90     3.10   86
  -3    7  -11    36.80     3.20  151
  -3    7  -11    47.10     4.80  268
  -3   -7  -11    55.20     4.80  156
   3   -7   11    40.90     3.20   22
   3    7   12     5.20     2.90   28
  -3    7  -12     1.40     1.20   91
  -3    7  -12     0.10     1.40  150
  -3    7  -12     1.90     2.60  269
  -3   -7  -12     1.90     1.90  156
   3   -7   12     2.50     1.20   21
   3    7   13     2.40     2.10   28
  -3    7  -13     1.50     1.30  148
  -3    7  -13     0.80     2.60  271
  -3   -7  -13     2.00     2.90  156
   3   -7   13    -0.40     1.00   20
   3    7   14     3.70     3.00   28
  -3    7  -14     2.30     1.10  146
  -3    7  -14    -0.60     2.70  272
  -3   -7  -14     4.70     3.10  157
   3   -7   14     0.80     1.00   18
   3    7   15    16.70     3.60   29
  -3    7  -15    16.00     3.00  273
  -3   -7  -15    11.90     3.60  157
   3   -7   15    14.80     1.50   14
   3    7   16    14.10     2.90   29
  -3    7  -16    19.50     4.20  274
  -3   -7  -16    18.30     3.80  158
   3    7   17    -3.70     3.00   29
  -3    7  -17    -1.20     3.50  275
  -3   -7  -17    -0.40     2.40  158
   3    7   18     6.30     2.80   30
  -3    7  -18    12.50     4.00  277
  -3   -7  -18     7.70     4.00  158
   3    7   19    24.00     4.50   30
  -3    7  -19    30.50     5.10  278
  -3   -7  -19    19.80     3.90  159
   3    7   20     7.10     3.10   31
  -3    7  -20     6.80     3.30  279
  -3   -7  -20    10.70     4.30  160
   3    7   21     2.20     4.00   32
  -3    7  -21     8.60     4.20  280
  -3   -7  -21     4.50     3.20  160
   3    9  -15     5.10     4.40  260
  -3    9   15     5.50     4.00   48
  -3    9   15     5.60     3.60  253
   3   -9  -15     4.00     4.20  176
   3   -9  -15     7.90     3.20  193
   3    9  -14     8.70     4.50  258
  -3    9   14     5.50     4.20   48
  -3    9   14     9.90     3.10  253
   3   -9  -14     6.60     4.30  176
   3   -9  -14     7.00     3.00  194
   3    9  -13     9.40     3.00  257
  -3    9   13     6.70     3.00   48
  -3    9   13     2.70     2.80  253
   3   -9  -13    -3.00     3.80  177
   3   -9  -13     6.20     2.50  195
   3    9  -12    16.70     5.00  256
  -3    9   12    18.00     4.50   48
  -3    9   12    11.50     3.30  253
   3   -9  -12    14.70     4.10  177
   3   -9  -12    12.40     3.00  195
  -3    9   11    -0.30     3.40   48
  -3    9   11     1.20     2.60  253
   3   -9  -11    -2.60     2.40  177
   3   -9  -11    -0.80     2.00  196
   3    9  -10     9.30     3.10  253
  -3    9   10    19.90     4.40   49
  -3    9   10    12.00     3.20  253
   3   -9  -10     9.60     3.80  177
   3   -9  -10    10.90     2.50  198
   3    9   -9     1.40     2.40  252
  -3    9    9     7.50     3.60   49
  -3    9    9     1.80     2.70  254
   3   -9   -9     2.00     3.20  178
   3   -9   -9     0.30     2.20  199
  -3    9    8     8.20     3.50   50
  -3    9    8     3.60     2.90  254
   3   -9   -8     6.80     2.00  201
  -3    9    7     2.80     2.90   50
  -3    9    7    -0.60     2.80  254
  -3   -9    7     2.70     1.80  176
   3   -9   -7     0.30     1.90  203
  -3    9    6     2.10     2.10   51
  -3    9    6     4.50     2.90  255
  -3   -9    6     1.20     1.70  174
   3   -9   -6     3.90     1.50  205
  -3    9    5     7.30     3.00   52
  -3    9    5     0.60     2.90  255
  -3   -9    5     3.10     1.80  172
   3   -9   -5    -2.10     3.40   14
   3   -9   -5     0.50     1.50  208
  -3    9    4     9.90     3.20   52
  -3    9    4     7.40     2.50  256
  -3   -9    4     9.60     2.20  170
   3   -9   -4    12.70     3.80   14
   3   -9   -4    10.50     1.50  212
   3    9   -3     1.70     2.30   40
  -3    9    3     0.60     2.60   53
  -3    9    3     2.70     3.00  256
  -3   -9    3     2.50     2.00  169
   3   -9   -3     1.60     3.00   15
   3   -9   -3     1.60     0.90  217
   3    9   -2     2.20     2.20   39
  -3    9    2     0.60     2.50   54
  -3    9    2     2.00     2.90  257
  -3   -9    2     0.70     2.10  167
   3   -9   -2     0.10     1.90   15
   3   -9   -2     1.30     0.70  224
   3    9   -1    12.30     2.80   38
  -3    9    1     9.30     2.80   56
  -3    9    1    10.20     3.50  258
  -3   -9    1    11.50     2.50  166
   3   -9   -1    11.90     3.20   15
   3    9    0     4.70     2.50   37
  -3    9    0    -2.60     2.40   57
  -3    9    0     1.80     3.00  258
  -3   -9    0     1.80     2.20  165
  -3   -9    0     1.50     1.10  182
   3   -9    0     2.70     2.60   15
   3    9    1     0.20     2.60   36
  -3    9   -1     2.10     2.40   58
  -3    9   -1    -2.00     3.00  259
  -3   -9   -1    -3.50     2.20  165
   3    9    2     7.50     2.90   35
  -3    9   -2     9.00     2.80   60
  -3   -9   -2     5.50     2.10  164
   3    9    3     8.10     2.90   35
  -3    9   -3    -0.40     2.20   61
  -3   -9   -3     6.00     2.80  163
   3    9    4     1.30     2.80   34
  -3   -9   -4     1.90     1.80  163
   3    9    5     0.90     2.70   34
  -3   -9   -5     3.10     2.90  163
   3    9    6     3.50     2.90   34
  -3   -9   -6     3.70     3.00  162
   3    9    7    -0.10     2.80   34
  -3    9   -7     3.20     2.80  264
  -3   -9   -7     2.40     3.00  162
   3    9    8    17.30     4.00   33
  -3    9   -8    21.00     3.80  265
  -3   -9   -8    12.20     2.90  162
   3    9    9    18.60     3.90   33
  -3    9   -9    25.00     4.00  266
  -3   -9   -9    24.70     4.00  162
   3    9   10     3.20     3.40   33
  -3    9  -10     3.40     2.80  267
  -3   -9  -10     0.10     2.40  162
   3    9   11     7.90     3.60   33
  -3    9  -11     2.50     2.80  268
  -3   -9  -11     4.50     2.70  162
   3    9   12     5.90     3.60   33
  -3    9  -12     6.00     3.10  269
  -3   -9  -12     9.70     3.50  162
   3    9   13     0.60     3.60   34
  -3    9  -13     0.40     3.10  270
  -3   -9  -13    -0.80     2.70  162
   3    9   14     7.40     4.10   34
  -3    9  -14     6.60     3.60  271
  -3   -9  -14     4.30     4.50  162
   4    0  -29    -0.90     4.30  192
  -4    0   29     1.00     2.20   61
   4    0  -28    14.60     5.10  191
  -4    0   28    21.80     2.90   60
   4    0  -27     4.20     3.90  191
  -4    0   27    -0.80     2.00   59
   4    0  -26     3.60     3.30  190
  -4    0   26     3.90     1.60   58
   4    0  -25     0.80     3.00  190
  -4    0   25     2.60     1.50   58
   4    0  -24    -5.70     2.10    2
   4    0  -24     1.20     2.00  190
  -4    0   24     0.00     1.60   57
  -4    0   24     3.00     1.70  131
   4    0  -23    -0.40     2.00    4
   4    0  -23     0.60     2.80  190
  -4    0   23    -0.80     1.30   57
  -4    0   23     3.70     1.50  133
   4    0  -22     5.70     1.70    6
   4    0  -22     7.00     2.80  190
   4    0  -22     4.40     0.60  325
  -4    0   22     6.40     1.40   56
  -4    0   22     1.90     1.80  135
   4    0  -21     0.20     1.40    9
   4    0  -21     0.50     2.30  189
   4    0  -21     0.00     0.50  322
  -4    0   21     0.50     1.10   56
  -4    0   21     1.70     1.40  137
   4    0  -20    -0.60     1.40   11
   4    0  -20     3.70     2.30  189
   4    0  -20     0.30     0.50  319
  -4    0   20     0.30     1.00   56
  -4    0   20     1.30     1.30  139
   4    0  -19     0.30     1.40   13
   4    0  -19     2.50     2.00  189
   4    0  -19     0.50     0.40  317
  -4    0   19     0.40     0.90   56
  -4    0   19    -0.90     1.10  142
   4    0  -18    92.50     5.40   16
   4    0  -18   100.90     6.30  190
   4    0  -18    95.60     3.90  314
  -4    0   18    95.60     5.00   56
  -4    0   18    86.40     5.40  144
   4    0  -17    -1.90     1.30   18
   4    0  -17    -1.60     1.70  190
   4    0  -17    -0.40     0.40  312
  -4    0   17    -0.30     0.90   56
  -4    0   17     0.30     1.00  147
   4    0  -16    26.00     2.30   21
   4    0  -16    30.90     2.60  190
   4    0  -16    29.60     1.50  309
  -4    0   16    32.30     2.30   56
  -4    0   16    29.60     2.40  149
   4    0  -15    -1.10     0.90   24
   4    0  -15    -0.90     1.50  191
   4    0  -15     0.10     0.30  305
  -4    0   15    -1.30     0.80   56
  -4    0   15    -1.40     0.90  152
   4    0  -14   335.80    13.40   26
   4    0  -14   348.20    14.70  191
   4    0  -14   374.90    11.50  302
  -4    0   14   334.90    13.10   57
  -4    0   14   356.20    13.70  155
   4    0  -13    -0.90     0.90   30
   4    0  -13    -0.80     1.30  192
   4    0  -13    -0.20     0.30  296
  -4    0   13     1.60     1.00   58
  -4    0   13     0.20     0.80  158
   4    0  -12    18.10     1.60   33
   4    0  -12    14.70     1.90  193
   4    0  -12    20.40     0.90  289
  -4    0   12    20.40     1.50   59
  -4    0   12    18.40     1.60  161
   4    0  -11     0.80     0.80   36
   4    0  -11    -0.90     0.80  194
   4    0  -11     0.20     0.30  279
   4    0  -11     0.20     0.20  323
  -4    0   11    -0.80     0.70  165
   4    0  -10     5.10     1.10   40
   4    0  -10     3.10     1.20  195
   4    0  -10     3.20     0.40  266
   4    0  -10     3.10     0.30  319
  -4    0   10     4.10     0.90  169
  -4    0   10     2.60     0.90  180
   4    0   -9     0.40     0.70   44
   4    0   -9    -0.20     0.60  197
   4    0   -9    -0.20     0.20  315
  -4    0    9     0.50     0.70   64
  -4    0    9     0.30     0.70  173
  -4    0    9    -0.80     0.90  183
   4    0   -8    14.90     1.20   48
   4    0   -8    13.60     1.40  199
   4    0   -8    14.30     0.80  312
  -4    0    8    15.30     1.30   66
  -4    0    8    16.60     1.40  177
  -4    0    8    16.00     1.50  186
   4    0   -7     1.20     0.70   52
   4    0   -7     1.70     0.90  202
   4    0   -7     0.20     0.30  310
  -4    0    7     1.00     0.70   68
  -4    0    7     2.30     1.00  189
   4    0   -6  1724.40    56.30   57
   4    0   -6  1759.50    57.80  204
  -4    0    6  1641.30    56.20   71
  -4    0    6  1671.80    55.30  193
   4    0   -5     0.20     0.70   61
   4    0   -5     2.80     0.80  208
  -4    0    5     1.00     0.50   74
  -4    0    5     1.60     0.80  198
  -4    0    5     1.30     0.50  329
   4    0   -4  3348.00   107.80   66
   4    0   -4  3350.60   108.50  212
   4    0   -4  3305.40   105.90  304
  -4    0    4  3356.40   108.80   77
  -4    0    4  3447.00   108.90  202
  -4    0    4  3197.20   106.20  322
   4    0   -3     0.20     0.60   71
   4    0   -3     0.60     0.80  217
   4    0   -3     0.40     0.40  302
  -4    0    3     0.30     0.70   81
  -4    0    3     0.90     0.70  207
  -4    0    3     0.60     0.50  317
   4    0   -2   773.70    27.80   75
   4    0   -2   739.50    26.70  222
   4    0   -2   756.10    25.80  300
  -4    0    2   768.70    26.90   84
  -4    0    2   764.40    27.60  213
  -4    0    2   774.10    26.90  313
   4    0   -1     1.50     0.60   79
   4    0   -1     2.30     0.80  227
   4    0   -1     1.90     0.60  299
  -4    0    1     1.00     0.50   88
  -4    0    1     1.40     0.70  219
  -4    0    1     1.10     0.60  310
   4    0    0   303.90    11.80   83
   4    0    0   290.40    11.70  233
   4    0    0   306.10    11.40  297
  -4    0    0   305.90    11.30   92
  -4    0    0   284.10    11.40  224
  -4    0    0   296.10    10.90  307
   4    0    1     0.90     0.60   86
   4    0    1    -0.40     0.70  239
   4    0    1     0.20     0.40  296
  -4    0   -1     0.00     0.60   95
  -4    0   -1     0.70     0.70  230
   4    0    2    44.70     2.20   89
   4    0    2    37.00     2.30  244
   4    0    2    39.90     2.20  295
  -4    0   -2    38.30     2.20   99
  -4    0   -2    41.20     2.20  235
   4    0    3     0.70     0.50   92
   4    0    3     0.30     0.80  249
   4    0    3     0.40     0.70  293
  -4    0   -3    -1.10     0.70  102
  -4    0   -3     0.50     0.50  239
   4    0    4    87.40     4.10   94
   4    0    4    86.10     4.30  292
  -4    0   -4    88.00     4.20  106
  -4    0   -4    98.90     4.70  243
  -4    0   -4    93.40     4.50  303
   4    0    5    -0.90     0.70   96
   4    0    5     0.00     0.80  291
  -4    0   -5     0.80     0.80  109
  -4    0   -5     1.30     0.80  246
   4    0    6   160.40     7.00   98
   4    0    6   166.00     7.30  290
  -4    0   -6   162.50     6.80  112
  -4    0   -6   170.90     7.00  249
   4    0    7    -0.90     0.80  288
  -4    0   -7     0.30     0.80  115
  -4    0   -7    -0.70     0.60  302
   4    0    8     1.50     0.70  287
  -4    0   -8     1.00     0.80  117
  -4    0   -8     3.50     0.90  302
   4    0    9    -0.40     0.80  102
   4    0    9     0.30     1.00  286
  -4    0   -9     1.50     0.90  120
  -4    0   -9     0.00     0.90  302
   4    0   10    18.60     1.80  102
   4    0   10    15.70     1.80  285
  -4    0  -10    14.40     1.60  122
  -4    0  -10    16.70     1.80  302
   4    0   11    -0.40     0.70  103
   4    0   11     0.10     1.00  283
  -4    0  -11     0.00     1.00  125
  -4    0  -11    -0.90     1.10  303
   4    0   12     2.70     1.20  103
   4    0   12     2.70     1.30  282
  -4    0  -12     3.90     1.30  127
  -4    0  -12     2.80     1.20  303
   4    0   13     1.40     1.10  104
   4    0   13     0.70     1.00  281
  -4    0  -13     0.20     0.70  129
  -4    0  -13    -2.70     1.10  304
   4    0   14   450.60    18.20    2
   4    0   14   474.00    20.40  104
   4    0   14   469.90    18.40  280
  -4    0  -14   413.70    17.60  131
  -4    0  -14   457.20    19.80  304
   4    0   15    -0.70     1.20    4
   4    0   15     0.50     1.20  104
   4    0   15     2.20     1.40  279
  -4    0  -15     1.10     1.30  133
  -4    0  -15    -0.50     1.30  305
   4    0   16    86.20     4.70    6
   4    0   16    88.20     5.70  104
   4    0   16    91.30     5.70  277
  -4    0  -16    80.40     4.70  135
  -4    0  -16    97.80     5.00  305
   4    0   17     2.00     1.30    8
   4    0   17     0.20     1.40  104
   4    0   17     3.00     1.60  276
  -4    0  -17    -0.40     1.30  137
  -4    0  -17     0.00     1.50  306
   4    0   18    87.80     5.10   10
   4    0   18    84.30     5.80  103
   4    0   18    85.80     5.70  275
  -4    0  -18   101.00     5.40  139
  -4    0  -18    88.40     5.40  307
   4    0   19     1.80     1.50   12
   4    0   19     1.40     1.30  103
   4    0   19     1.40     1.90  274
  -4    0  -19     0.60     1.60  141
  -4    0  -19    -0.30     1.60  308
   4    0   20    19.80     2.50   14
   4    0   20    17.70     2.70  103
   4    0   20    17.40     2.90  273
  -4    0  -20    15.40     2.50  142
  -4    0  -20    21.90     3.00  308
   4    0   21     1.50     1.60   15
   4    0   21     1.60     1.90  102
   4    0   21     0.30     2.30  271
  -4    0  -21     0.20     1.80  144
  -4    0  -21    -1.40     1.70  309
   4    0   22    27.10     3.00   17
   4    0   22    35.50     3.50  102
   4    0   22    25.70     3.80  270
  -4    0  -22    32.70     3.50  146
  -4    0  -22    36.30     3.90  310
   4    0   23     0.40     1.80   19
   4    0   23    -0.40     2.60  269
  -4    0  -23    -0.80     2.00  147
  -4    0  -23    -0.20     2.00  311
   4    0   24    15.60     2.70   21
   4    0   24     7.30     3.70  268
  -4    0  -24    12.10     2.90  312
   4    0   25     1.80     2.20   22
  -4    0  -25     1.30     2.30  313
   4    0   26     1.50     2.40   24
  -4    0  -26    -1.90     2.60  314
   4    0   27    -1.40     2.30   26
  -4    0  -27     1.20     2.80  315
   4    2  -28     1.70     2.50  195
  -4    2   28     4.50     2.70   53
   4   -2  -28     7.40     4.50  189
   4    2  -27    -0.80     3.60  195
  -4    2   27     1.50     2.30   52
   4   -2  -27     2.90     3.00  189
   4    2  -26     3.30     3.40  194
  -4    2   26     0.50     1.90   52
  -4   -2   26     0.20     0.70   83
   4   -2  -26     0.30     3.60  189
   4    2  -25     7.40     3.30  194
  -4    2   25     8.20     2.10   51
  -4   -2   25     7.70     1.00   81
   4   -2  -25    17.20     4.20  188
   4    2  -24     3.00     2.80  194
   4    2  -24     2.70     1.60  293
  -4    2   24     5.90     2.00   50
  -4    2   24     5.30     2.60  136
  -4   -2   24     3.40     0.80   80
  -4   -2   24     3.60     0.90  111
   4   -2  -24     7.30     2.70  188
   4    2  -23     5.30     2.10  194
   4    2  -23     5.30     1.40  290
  -4    2   23     6.10     2.00   50
  -4    2   23     0.00     2.20  137
  -4   -2   23     4.00     1.00  114
   4   -2  -23     7.00     2.50  188
   4    2  -22     0.20     1.60  194
   4    2  -22    -1.00     1.10  288
  -4    2   22     0.10     1.60   50
  -4    2   22    -0.50     1.90  139
  -4   -2   22     0.00     0.60   78
  -4   -2   22     0.80     0.70  118
   4   -2  -22    -0.30     1.50  178
   4   -2  -22    -1.90     2.70  188
   4    2  -21     7.40     2.40  194
   4    2  -21     6.30     1.50  285
  -4    2   21     4.60     1.80   49
  -4    2   21     5.00     2.20  141
  -4   -2   21     4.90     0.80   78
  -4   -2   21     5.90     1.00  121
   4   -2  -21     5.40     2.30  178
   4   -2  -21     2.90     2.70  188
   4    2  -20    21.30     3.00  194
   4    2  -20    17.40     2.00  282
  -4    2   20    16.10     2.30   49
  -4    2   20    19.70     2.80  142
  -4   -2   20    16.50     1.40   78
  -4   -2   20    18.20     1.50  124
   4   -2  -20    14.70     2.90   14
   4   -2  -20    12.20     2.60  177
   4   -2  -20    20.10     3.20  187
   4    2  -19    17.70     2.70  194
   4    2  -19    17.70     1.70  279
  -4    2   19    16.90     2.30   49
  -4    2   19    21.30     2.50  144
  -4   -2   19    17.50     1.30   79
  -4   -2   19    19.10     1.50  128
   4   -2  -19    18.70     2.70   16
   4   -2  -19    19.00     2.50  177
   4   -2  -19    15.80     2.70  187
   4    2  -18     1.10     0.70    3
   4    2  -18     2.10     1.60  195
   4    2  -18     4.50     1.30  275
  -4    2   18     6.30     1.60   48
  -4    2   18     3.50     1.80  146
  -4   -2   18     3.60     0.70   80
  -4   -2   18     2.80     0.70  132
   4   -2  -18     1.40     1.80   17
   4   -2  -18     4.20     1.80  177
   4   -2  -18     2.30     2.00  187
   4    2  -17     0.10     0.70    7
   4    2  -17    -1.00     1.40  195
   4    2  -17     0.20     1.10  272
  -4    2   17     0.20     1.30   48
  -4    2   17    -0.60     1.40  148
  -4   -2   17     0.20     0.50   81
  -4   -2   17     0.70     0.50  136
   4   -2  -17     1.30     1.70   19
   4   -2  -17     1.00     1.10  177
   4   -2  -17    -2.10     2.00  187
   4    2  -16     7.80     0.90   12
   4    2  -16     9.50     1.50  196
   4    2  -16     8.30     1.20  269
  -4    2   16    11.30     1.80   48
  -4    2   16     7.70     1.70  150
  -4   -2   16     9.40     0.80   82
  -4   -2   16     7.90     0.90  140
   4   -2  -16     5.60     1.80   21
   4   -2  -16     6.90     1.40  177
   4   -2  -16     8.30     2.10  188
   4    2  -15     0.20     0.60   17
   4    2  -15     0.40     1.30  197
   4    2  -15     1.00     1.00  265
  -4    2   15     0.50     1.20   49
  -4    2   15    -1.30     1.40  151
  -4   -2   15     0.90     0.60  145
   4   -2  -15     0.70     1.40   23
   4   -2  -15     0.00     1.40  177
   4    2  -14     0.40     0.60   22
   4    2  -14     2.30     1.30  198
   4    2  -14     1.20     1.00  261
  -4    2   14     1.10     1.20   49
  -4    2   14     2.30     1.30  153
  -4   -2   14     0.90     0.40   85
  -4   -2   14    -0.20     0.50  151
   4   -2  -14    -0.20     1.30   25
   4   -2  -14    -0.20     1.30  177
   4    2  -13    23.80     1.40   29
   4    2  -13    20.20     2.00  199
   4    2  -13    19.50     1.50  257
  -4    2   13    28.50     2.40   49
  -4    2   13    27.30     2.50  155
  -4   -2   13    21.60     1.50   87
   4   -2  -13    27.00     2.50   27
   4   -2  -13    23.40     2.30  178
   4    2  -12     6.60     0.80   36
   4    2  -12     2.30     1.10  200
   4    2  -12     4.60     1.00  253
  -4    2   12     1.90     1.10   50
  -4    2   12     6.60     1.50  157
   4   -2  -12     7.90     1.50   29
   4    2  -11     7.60     0.90   43
   4    2  -11     7.80     1.10  202
  -4    2   11     5.80     1.30   50
  -4    2   11     8.10     1.40  159
  -4   -2   11     5.90     1.10  180
   4   -2  -11     7.10     1.50   31
   4    2  -10   246.70     9.60   51
   4    2  -10   250.10    10.40  204
  -4    2   10   242.20    11.90   51
  -4    2   10   250.30    11.10  162
  -4    2   10   279.40     8.90  321
  -4   -2   10   236.10     9.60   95
  -4   -2   10   244.60     9.60  183
   4   -2  -10   235.30    10.70   33
   4    2   -9    41.90     2.00   59
   4    2   -9    37.40     2.30  207
  -4    2    9    42.30     2.80   52
  -4    2    9    43.90     3.00  164
  -4    2    9    37.20     1.80  278
  -4   -2    9    39.10     2.00   97
  -4   -2    9    41.00     2.40  186
   4   -2   -9    42.80     2.80   35
   4    2   -8     2.30     0.50   66
   4    2   -8     1.80     0.90  210
  -4    2    8     1.30     0.70   53
  -4    2    8     2.10     1.10  166
  -4    2    8     1.40     0.80  179
  -4    2    8     2.40     0.40  276
  -4   -2    8     2.30     0.60  100
  -4   -2    8     1.80     0.90  190
   4   -2   -8     3.10     1.10   38
   4   -2   -8     4.30     1.20  194
   4    2   -7   104.70     4.80   74
   4    2   -7   101.70     4.40  213
  -4    2    7    99.30     4.80   54
  -4    2    7    98.40     4.80  169
  -4    2    7   110.90     5.50  182
  -4    2    7    99.60     4.30  275
  -4   -2    7    99.30     4.40  103
  -4   -2    7   104.60     4.40  195
   4   -2   -7   103.90     5.00   40
   4   -2   -7   108.70     5.10  196
   4    2   -6    15.00     1.20   80
   4    2   -6    15.90     1.30  217
  -4    2    6    16.40     1.60   56
  -4    2    6    14.90     1.50  171
  -4    2    6    11.40     1.40  184
  -4    2    6    13.60     1.00  274
  -4   -2    6    13.70     1.10  105
  -4   -2    6    12.70     1.20  199
   4   -2   -6    15.40     1.60   43
   4   -2   -6    11.60     1.40  198
   4    2   -5   180.50     7.30   86
   4    2   -5   196.20     7.40  221
  -4    2    5   173.90     7.60   58
  -4    2    5   188.80     8.00  174
  -4    2    5   187.20     8.00  188
  -4    2    5   174.10     7.10  274
  -4   -2    5   177.80     7.10  108
  -4   -2    5   200.30     7.60  205
   4   -2   -5   183.20     7.30   45
   4   -2   -5   175.00     7.80  201
   4    2   -4    78.50     3.40   91
   4    2   -4    69.20     3.50  226
  -4    2    4    70.20     3.60   60
  -4    2    4    69.10     3.60  176
  -4    2    4    65.10     3.70  191
  -4    2    4    77.00     3.40  275
  -4   -2    4    70.30     3.30  110
  -4   -2    4    74.40     3.60  210
   4   -2   -4    74.20     3.90   48
   4   -2   -4    74.60     3.60  205
   4   -2   -4    72.50     3.50  254
   4    2   -3     8.30     0.90   96
   4    2   -3     9.90     1.00  231
  -4    2    3     7.90     0.90   62
  -4    2    3     8.60     0.90  195
  -4    2    3     7.70     0.80  275
  -4   -2    3     9.40     0.90  112
  -4   -2    3    12.40     1.10  216
   4   -2   -3     9.70     1.30   50
   4   -2   -3    10.30     1.20  209
   4   -2   -3     9.20     1.00  257
   4    2   -2    -0.10     0.60   99
   4    2   -2    -0.80     0.40  236
   4    2   -2    -0.10     0.70  329
  -4    2    2     0.00     0.70   65
  -4    2    2    -0.70     0.60  199
  -4   -2    2     0.20     0.40  114
  -4   -2    2    -0.30     0.60  222
   4   -2   -2     0.60     0.80   53
   4   -2   -2     0.30     0.40  213
   4   -2   -2     1.00     0.60  260
   4    2   -1    81.00     4.00  103
   4    2   -1    67.30     3.50  241
   4    2   -1    80.00     3.90  327
  -4    2    1    69.90     3.60   67
  -4    2    1    69.60     3.30  204
  -4   -2    1    70.40     3.40  116
  -4   -2    1    70.20     3.50  227
   4   -2   -1    73.60     3.70   56
   4   -2   -1    73.70     3.30  218
   4   -2   -1    67.90     3.30  262
   4    2    0     6.70     1.00  105
   4    2    0     7.90     1.10  246
   4    2    0     9.10     1.10  324
  -4    2    0     7.00     1.10   71
  -4    2    0     6.90     0.90  209
  -4   -2    0     7.50     0.90  118
  -4   -2    0     8.20     1.00  233
   4   -2    0     8.00     1.20   59
   4   -2    0     5.60     0.90  224
   4   -2    0     8.20     0.90  264
   4    2    1    51.40     3.00  107
   4    2    1    56.60     2.90  250
   4    2    1    45.90     2.90  322
  -4    2   -1    47.50     2.60   74
  -4    2   -1    47.70     2.60  215
  -4   -2   -1    52.90     2.90  120
  -4   -2   -1    52.60     2.90  237
   4   -2    1    48.70     2.70   62
   4   -2    1    48.60     2.60  230
   4   -2    1    49.50     2.70  265
   4    2    2    44.00     2.40  109
   4    2    2    41.60     2.30  319
  -4    2   -2    42.60     2.50   78
  -4    2   -2    40.50     2.50  220
  -4   -2   -2    47.30     2.80  121
  -4   -2   -2    44.30     2.60  241
   4   -2    2    41.90     2.60   64
   4   -2    2    40.70     2.20  237
   4   -2    2    45.20     2.50  266
   4    2    3    52.20     2.80  317
  -4    2   -3    46.80     2.60   81
  -4    2   -3    45.80     2.50  225
  -4   -2   -3    47.80     2.90  123
  -4   -2   -3    50.10     2.60  245
  -4   -2   -3    47.50     2.80  329
   4   -2    3    52.60     3.10   67
   4   -2    3    50.30     2.80  267
   4    2    4    70.60     3.60  314
  -4    2   -4    59.70     3.10   85
  -4    2   -4    68.20     3.50  230
  -4   -2   -4    70.10     3.70  125
  -4   -2   -4    63.70     3.30  248
  -4   -2   -4    64.70     3.40  327
   4   -2    4    71.70     3.40   69
   4   -2    4    56.40     3.00  249
   4   -2    4    66.60     3.30  267
   4    2    5    11.00     1.50  312
  -4    2   -5    13.80     1.20   89
  -4    2   -5    14.30     1.20  235
  -4   -2   -5    12.90     1.40  126
  -4   -2   -5    11.50     1.50  251
  -4   -2   -5    18.40     1.60  326
   4   -2    5    16.60     1.30   72
   4   -2    5    14.70     1.60  268
   4    2    6   523.30    21.00  113
   4    2    6   499.80    18.40  310
  -4    2   -6   512.30    17.80   93
  -4    2   -6   527.50    19.50  239
  -4    2   -6   523.30    20.40  282
  -4   -2   -6   527.00    20.00  128
   4   -2    6   517.90    19.90   74
   4   -2    6   535.00    19.60  268
   4    2    7   594.70    23.40  114
   4    2    7   645.50    22.50  308
  -4    2   -7   626.00    22.40   97
  -4    2   -7   612.00    22.70  242
  -4    2   -7   612.90    23.10  283
  -4   -2   -7   581.70    21.70  129
   4   -2    7   632.20    22.10   76
   4   -2    7   583.20    21.00  268
   4    2    8    63.30     3.80    2
   4    2    8    57.00     3.60  114
   4    2    8    67.20     3.90  306
  -4    2   -8    60.60     3.10  101
  -4    2   -8    58.00     3.30  245
  -4    2   -8    56.00     3.70  284
  -4   -2   -8    59.90     3.50  131
   4   -2    8    58.70     3.30   78
   4   -2    8    53.10     3.70  268
   4    2    9    57.00     3.80  115
   4    2    9    46.60     3.30  304
  -4    2   -9    51.70     3.00  105
  -4    2   -9    59.10     3.00  247
  -4    2   -9    50.00     3.40  285
  -4   -2   -9    51.10     3.20  132
  -4   -2   -9    44.00     3.00  322
   4   -2    9    51.20     3.00   80
   4   -2    9    57.50     3.30  268
   4    2   10   153.30     7.80  115
   4    2   10   152.70     7.70  302
  -4    2  -10   152.10     6.20  109
  -4    2  -10   140.00     6.20  249
  -4    2  -10   136.30     7.10  286
  -4   -2  -10   145.80     7.10  322
   4   -2   10   138.30     6.70   81
   4   -2   10   136.10     7.10  267
   4    2   11     3.90     1.20    6
   4    2   11     4.70     1.50  115
   4    2   11     3.20     1.30  300
  -4    2  -11     3.30     1.00  112
  -4    2  -11     4.00     0.90  251
  -4    2  -11     6.10     1.10  287
  -4   -2  -11     9.50     1.50  321
   4   -2   11     4.30     1.00   82
   4   -2   11     5.60     1.30  267
   4    2   12   141.20     7.00    7
   4    2   12   150.90     7.80  115
   4    2   12   168.60     7.50  298
  -4    2  -12   156.60     6.80  116
  -4    2  -12   148.30     7.20  288
  -4   -2  -12   147.50     6.90  136
  -4   -2  -12   150.20     7.10  321
   4   -2   12   146.30     7.20   84
   4   -2   12   151.30     7.90  267
   4    2   13   223.00    10.30    9
   4    2   13   251.30    11.90  114
   4    2   13   228.50    10.30  296
  -4    2  -13   241.10     9.80  119
  -4    2  -13   253.80    10.90  289
  -4   -2  -13   243.40    10.20  137
  -4   -2  -13   260.90     9.70  321
   4   -2   13   222.40    10.60   84
   4   -2   13   239.90    11.30  266
   4    2   14    48.70     4.00  114
   4    2   14    60.30     4.00  294
  -4    2  -14    55.30     3.40  122
  -4    2  -14    60.50     3.80  290
  -4   -2  -14    63.60     3.90  139
  -4   -2  -14    66.70     3.90  321
   4   -2   14    55.30     4.20   85
   4   -2   14    61.30     4.60  266
   4    2   15    67.30     4.00   11
   4    2   15    56.80     4.30  114
   4    2   15    64.30     4.70  292
  -4    2  -15    64.50     3.50  125
  -4    2  -15    51.30     4.10  291
  -4   -2  -15    61.90     4.20  140
  -4   -2  -15    69.90     3.90  321
   4   -2   15    61.70     3.70   86
   4   -2   15    58.30     5.30  265
   4    2   16    39.70     3.40   13
   4    2   16    35.60     3.50  114
   4    2   16    34.40     3.00  291
  -4    2  -16    33.40     2.50  128
  -4    2  -16    40.30     3.30  292
  -4   -2  -16    34.60     3.40  141
  -4   -2  -16    34.60     2.90  321
   4   -2   16    34.10     2.90   86
   4   -2   16    33.80     3.50  265
   4    2   17     0.00     1.60   14
   4    2   17     4.40     2.20  113
   4    2   17     6.90     2.10  289
  -4    2  -17     5.20     1.30  131
  -4    2  -17     3.10     1.90  293
  -4   -2  -17     3.10     1.80  142
  -4   -2  -17     2.90     1.60  321
   4   -2   17     3.40     1.20    3
   4   -2   17     5.40     1.20   87
   4   -2   17     2.80     2.00  264
   4    2   18    -1.10     1.70   15
   4    2   18     1.90     2.20  113
   4    2   18     2.10     1.90  287
  -4    2  -18     3.80     1.50  134
  -4    2  -18     2.00     1.90  294
  -4   -2  -18     3.00     1.90  144
  -4   -2  -18     4.60     1.70  322
   4   -2   18     1.40     1.20    5
   4   -2   18     1.30     1.10   87
   4   -2   18     2.90     2.10  263
   4    2   19    12.00     2.60   16
   4    2   19    11.00     2.60  112
   4    2   19    17.50     2.70  286
  -4    2  -19    10.30     1.70  137
  -4    2  -19     9.50     2.40  295
  -4   -2  -19    11.60     1.90  145
  -4   -2  -19    11.00     2.10  322
   4   -2   19    13.40     1.80    8
   4   -2   19     8.20     1.60   87
   4   -2   19    10.60     2.60  263
   4    2   20     2.30     2.10   18
   4    2   20     8.40     2.70  112
   4    2   20     7.10     2.50  284
  -4    2  -20     4.40     1.50  139
  -4    2  -20     3.80     2.10  297
  -4   -2  -20     6.50     2.60  146
  -4   -2  -20     4.80     2.10  322
   4   -2   20     4.20     1.30   11
   4   -2   20     5.10     1.50   87
   4   -2   20     4.80     2.50  262
   4    2   21     3.50     1.60   19
   4    2   21     4.90     2.10  111
   4    2   21     3.80     2.40  282
  -4    2  -21     3.60     1.60  142
  -4    2  -21     1.70     2.10  298
  -4   -2  -21    11.80     2.70  148
  -4   -2  -21     4.60     2.10  323
   4   -2   21     4.00     1.60   13
   4   -2   21     1.50     1.40   86
   4   -2   21     7.00     2.80  261
   4    2   22    33.00     3.60   20
   4    2   22    34.90     4.00  110
   4    2   22    23.10     3.60  281
  -4    2  -22    42.80     4.20  299
  -4   -2  -22    36.20     4.40  149
  -4   -2  -22    35.10     3.50  323
   4   -2   22    33.50     2.90   15
   4   -2   22    34.40     3.60   86
   4    2   23     5.10     2.50   22
   4    2   23     1.40     2.90  110
   4    2   23    -1.40     2.60  279
  -4    2  -23     4.50     2.20  300
  -4   -2  -23    -0.10     2.50  150
  -4   -2  -23     2.50     2.30  324
   4   -2   23     0.80     1.80   18
   4    2   24     7.80     3.00   23
  -4    2  -24     6.70     3.00  301
  -4   -2  -24     4.20     3.00  151
  -4   -2  -24     8.90     2.80  325
   4   -2   24    13.40     2.20   20
   4    2   25    42.90     5.10   24
  -4    2  -25    33.90     4.60  302
  -4   -2  -25    37.60     4.60  153
  -4   -2  -25    35.30     4.30  325
   4   -2   25    34.20     3.50   23
   4    2   26     9.80     3.20   25
  -4    2  -26     0.30     2.80  304
  -4   -2  -26     5.50     2.90  326
   4   -2   26    -0.20     1.90   25
   4    2   27    -1.40     2.70   27
  -4    2  -27     1.60     3.40  305
  -4   -2  -27     1.20     3.30  327
   4   -2   27    -0.30     1.90   27
   4    4  -27    11.50     3.80  201
  -4    4   27     9.50     3.60   50
   4   -4  -27     7.90     3.80  189
   4    4  -26    10.30     3.40  201
  -4    4   26     7.50     3.20   49
   4   -4  -26    10.30     2.90  178
   4   -4  -26     6.50     4.50  189
   4    4  -25    29.30     4.00  201
  -4    4   25    17.50     3.90   49
   4   -4  -25    21.00     4.60  177
   4   -4  -25    29.70     5.40  188
   4    4  -24     2.60     2.70  201
   4    4  -24     5.00     2.20  279
  -4    4   24     2.70     2.70   48
   4   -4  -24    -1.20     2.20  177
   4   -4  -24     4.30     3.70  188
   4    4  -23    47.40     4.40  202
   4    4  -23    39.60     4.20  277
  -4    4   23    35.40     3.60   48
  -4    4   23    35.30     4.40  138
   4   -4  -23    41.00     4.90  176
   4   -4  -23    38.70     4.40  188
   4    4  -22     2.30     2.30  202
   4    4  -22     2.70     2.00  275
  -4    4   22     3.50     2.30   48
  -4    4   22    -2.70     3.00  139
   4   -4  -22    -1.10     2.70  176
   4   -4  -22    -3.60     3.00  188
   4    4  -21    21.10     2.90  202
   4    4  -21    25.90     3.00  272
  -4    4   21    19.00     3.20   47
  -4    4   21    27.90     3.90  141
   4   -4  -21    19.20     3.50  176
   4   -4  -21    19.80     3.70  188
   4    4  -20    28.00     3.00  203
   4    4  -20    20.50     2.90  270
  -4    4   20    33.90     3.20   47
  -4    4   20    22.30     3.40  142
   4   -4  -20    31.40     4.00  176
   4   -4  -20    25.50     3.80  187
   4    4  -19    73.90     5.00  203
   4    4  -19    72.20     4.60  267
  -4    4   19    76.90     5.60   47
  -4    4   19    78.00     6.10  143
  -4    4   19    65.30     2.80  260
  -4    4   19    75.10     2.90  282
   4   -4  -19    61.00     5.10  175
   4   -4  -19    83.30     5.80  187
   4    4  -18     7.10     1.70  204
   4    4  -18     6.40     1.80  265
  -4    4   18     5.90     2.20   47
  -4    4   18     2.50     2.30  145
  -4    4   18     6.90     0.80  257
  -4    4   18     4.70     0.80  291
   4   -4  -18     2.10     2.20  175
   4   -4  -18     6.10     2.70  187
   4    4  -17    14.30     2.10  205
   4    4  -17     9.60     2.00  262
  -4    4   17    16.10     2.60   46
  -4    4   17    13.70     2.40  146
  -4    4   17    11.40     1.20  256
  -4    4   17    18.80     1.30  299
   4   -4  -17     7.50     3.80   18
   4   -4  -17    21.20     2.20  175
   4   -4  -17    12.80     2.90  188
   4    4  -16     0.90     1.20  207
   4    4  -16    -0.50     1.30  260
  -4    4   16     1.10     1.80   46
  -4    4   16     0.70     1.90  147
  -4    4   16     0.10     0.70  255
  -4    4   16     0.10     0.70  306
   4   -4  -16    -1.70     2.30   19
   4   -4  -16    -2.40     1.40  175
   4   -4  -16     5.90     2.20  188
   4    4  -15    28.70     2.50  208
   4    4  -15    25.50     2.70  257
  -4    4   15    41.80     3.50   47
  -4    4   15    28.50     3.30  149
  -4    4   15    33.90     2.00  254
  -4    4   15    36.00     2.30  313
   4   -4  -15    28.80     3.50   20
   4   -4  -15    28.80     2.80  175
   4   -4  -15    32.10     3.00  188
   4    4  -14    15.20     1.70  210
   4    4  -14    19.60     2.20  255
  -4    4   14    16.60     2.50   47
  -4    4   14    17.70     2.70  150
  -4    4   14    17.50     1.50  254
  -4    4   14    16.20     1.50  320
   4   -4  -14    15.50     2.90   22
   4   -4  -14    17.70     2.50  175
   4    4  -13     5.10     1.20  212
   4    4  -13     5.90     1.60  252
  -4    4   13     5.60     2.00   47
  -4    4   13     4.70     2.10  152
  -4    4   13     6.40     1.00  254
  -4    4   13     6.30     1.00  326
   4   -4  -13     5.20     1.60   23
   4   -4  -13    10.50     2.20  175
   4    4  -12     9.70     1.40  214
  -4    4   12    11.40     1.90   47
  -4    4   12     5.20     1.60  153
  -4    4   12     6.40     1.10  254
   4   -4  -12     8.50     2.00   24
   4    4  -11    30.40     1.40   26
   4    4  -11    24.20     1.30   58
   4    4  -11    33.60     2.20  217
  -4    4   11    30.90     2.90  154
  -4    4   11    32.30     2.30  255
  -4   -4   11    26.80     1.10  154
   4   -4  -11    29.20     3.00   26
   4    4  -10     6.00     0.70   18
   4    4  -10     5.60     0.60   73
   4    4  -10     7.10     1.20  220
  -4    4   10     6.60     1.50  156
  -4    4   10     5.10     1.10  255
  -4   -4   10     4.40     0.60  146
  -4   -4   10     5.00     0.90  182
   4   -4  -10     5.20     1.70   27
   4    4   -9    69.10     3.20   14
   4    4   -9    65.40     3.20   83
   4    4   -9    68.40     3.40  223
  -4    4    9    78.90     4.60  157
  -4    4    9    64.80     3.60  256
  -4   -4    9    64.40     3.20  143
  -4   -4    9    64.20     3.20  186
   4   -4   -9    69.80     4.90   29
   4    4   -8    31.00     1.80   12
   4    4   -8    28.40     2.10   91
   4    4   -8    24.90     1.80  227
  -4    4    8    27.20     2.70  159
  -4   -4    8    25.20     1.60  140
  -4   -4    8    27.30     1.80  190
   4   -4   -8    30.00     2.80   30
   4    4   -7     0.90     0.80   10
   4    4   -7     1.50     0.60   97
   4    4   -7     1.70     0.70  232
  -4   -4    7     2.20     0.60  139
  -4   -4    7     1.60     0.70  196
   4   -4   -7     0.30     1.40   32
   4   -4   -7     2.00     1.10  195
   4    4   -6    37.10     2.20    9
   4    4   -6    33.10     2.20  101
   4    4   -6    34.80     2.00  236
  -4   -4    6    36.30     2.10  137
  -4   -4    6    32.80     2.00  201
   4   -4   -6    38.20     3.10   33
   4   -4   -6    36.30     2.40  197
   4    4   -5     1.20     0.80    8
   4    4   -5     4.30     0.90  105
   4    4   -5     2.80     0.70  241
  -4    4    5     3.10     1.40  163
   4   -4   -5     3.80     1.50   35
   4   -4   -5     2.60     1.10  200
   4    4   -4    13.00     1.40    8
   4    4   -4    14.90     1.40  108
  -4    4    4    12.20     1.50   54
  -4    4    4    14.60     1.90  165
  -4   -4    4    13.30     1.20  213
   4   -4   -4    11.80     1.80   36
   4   -4   -4    14.10     1.50  203
   4    4   -3    90.90     4.50    8
   4    4   -3   101.40     5.00  111
   4    4   -3   101.20     4.70  249
  -4    4    3   100.30     5.10   55
  -4    4    3    94.60     4.70  180
  -4   -4    3    97.70     4.30  219
   4   -4   -3   100.10     5.10   38
   4   -4   -3   100.10     4.70  206
   4    4   -2   295.00    11.30    8
   4    4   -2   270.40    11.40  113
  -4    4    2   270.10    11.40   57
  -4    4    2   279.90    11.00  183
  -4   -4    2   284.10    10.90  225
   4   -4   -2   275.30    11.20  210
   4    4   -1   612.40    22.20    8
   4    4   -1   613.00    22.80  115
  -4    4    1   563.00    21.60   59
  -4    4    1   603.40    21.50  169
  -4    4    1   572.10    21.50  186
  -4   -4    1   579.60    21.20  230
   4   -4   -1   556.00    20.50  215
   4    4    0   108.30     4.90    8
   4    4    0   109.00     5.50  116
  -4    4    0   110.00     5.70   61
  -4    4    0   112.80     5.20  171
  -4    4    0    94.50     4.60  190
  -4   -4    0   107.20     5.20  235
   4   -4    0   104.40     5.10   42
   4   -4    0   104.20     4.90  221
   4    4    1   249.40    10.60    8
   4    4    1   243.80    10.50  117
  -4    4   -1   254.90    10.90   64
  -4    4   -1   258.60     9.90  172
  -4    4   -1   241.80     9.70  193
  -4   -4   -1   252.30    10.70  239
   4   -4    1   248.60    10.10   44
   4   -4    1   234.20     9.80  227
   4    4    2   216.30     9.90  118
   4    4    2   222.70     9.90  330
  -4    4   -2   207.10     8.70   66
  -4    4   -2   231.00     8.50  174
  -4    4   -2   220.50     8.10  198
  -4   -4   -2   237.20    10.00  243
   4   -4    2   221.20     9.10  234
   4    4    3    28.60     2.10  119
   4    4    3    17.00     2.20  328
  -4    4   -3    24.60     2.00   69
  -4    4   -3    19.20     1.40  203
  -4    4   -3    24.30     2.30  268
  -4   -4   -3    25.60     2.10  246
   4   -4    3    20.50     1.40  241
   4    4    4   112.90     6.10  120
   4    4    4   119.50     5.90  326
  -4    4   -4   103.00     5.00   72
  -4    4   -4   100.40     4.60  208
  -4    4   -4    99.80     5.50  269
  -4   -4   -4   109.50     4.80  248
   4   -4    4   101.50     4.40  248
   4    4    5    60.00     3.90  120
   4    4    5    67.30     4.00  324
  -4    4   -5    56.70     3.30   76
  -4    4   -5    59.40     2.80  213
  -4    4   -5    64.70     3.80  270
  -4   -4   -5    60.60     3.50  139
  -4   -4   -5    57.30     3.50  251
   4    4    6     1.00     1.50  120
   4    4    6     1.70     1.30  322
  -4    4   -6    -0.10     0.80   79
  -4    4   -6     0.90     0.50  218
  -4   -4   -6    -1.30     1.30  139
   4   -4    6    -0.20     0.80   51
   4   -4    6    -0.10     1.30  252
   4    4    7     5.00     1.60   11
   4    4    7     4.10     1.70  120
   4    4    7     4.90     1.50  320
  -4    4   -7     7.90     1.00  223
  -4    4   -7     8.60     1.80  273
  -4   -4   -7     7.80     1.50  140
   4   -4    7     5.30     1.00   53
   4   -4    7     5.10     1.30  253
   4    4    8    78.20     4.50   12
   4    4    8    78.00     4.70  120
   4    4    8    78.10     4.80  318
  -4    4   -8    74.10     4.70   87
  -4    4   -8    75.80     3.60  228
  -4    4   -8    78.30     4.60  274
  -4   -4   -8    79.60     4.60  141
   4   -4    8    75.50     4.20   54
   4   -4    8    81.70     5.30  253
   4    4    9    80.70     4.20   13
   4    4    9    56.80     4.30  120
   4    4    9    72.40     4.80  315
  -4    4   -9    64.40     3.70   91
  -4    4   -9    69.00     3.30  231
  -4    4   -9    62.90     4.10  275
  -4   -4   -9    57.40     3.80  141
   4   -4    9    64.30     3.60   55
   4   -4    9    67.20     4.60  254
   4    4   10    94.30     5.80   14
   4    4   10    93.50     5.70  120
   4    4   10    87.50     5.60  313
  -4    4  -10    84.50     4.60   95
  -4    4  -10    81.90     4.10  235
  -4    4  -10    84.90     5.10  276
  -4   -4  -10    84.70     4.70  142
   4   -4   10    88.20     4.60   56
   4   -4   10    78.10     5.50  254
   4    4   11    20.80     2.70   14
   4    4   11    14.40     2.30  120
   4    4   11    15.10     2.20  311
  -4    4  -11    24.90     1.90  100
  -4    4  -11    21.20     1.60  238
  -4    4  -11    15.30     2.40  277
  -4   -4  -11    15.40     2.00  143
   4   -4   11    21.20     1.80   57
   4   -4   11    14.90     2.20  254
   4    4   12     9.30     2.40   15
   4    4   12     7.20     1.70  120
   4    4   12     8.30     1.80  309
  -4    4  -12     9.70     1.30  104
  -4    4  -12     6.80     1.20  240
  -4    4  -12     9.00     2.00  278
  -4   -4  -12     9.00     2.10  144
   4   -4   12     9.50     1.40   58
   4   -4   12     5.90     2.10  254
   4    4   13     7.10     1.90   16
   4    4   13    14.00     2.70  120
   4    4   13    12.70     2.30  307
  -4    4  -13    12.40     1.40  109
  -4    4  -13     8.00     1.40  242
  -4    4  -13     6.10     2.20  280
  -4   -4  -13    13.60     2.40  145
   4   -4   13    11.60     1.50   59
   4   -4   13    16.50     2.30  254
   4    4   14     0.70     2.10   17
   4    4   14     3.60     2.20  119
   4    4   14     1.60     1.80  305
  -4    4  -14    -0.70     0.90  113
  -4    4  -14    -0.30     0.90  244
  -4    4  -14    -1.20     1.80  281
  -4   -4  -14     0.80     2.00  145
   4   -4   14    -0.30     0.90   60
   4   -4   14     0.00     1.30  254
   4    4   15    16.40     2.60   18
   4    4   15     8.10     2.30  119
   4    4   15     8.30     2.20  303
  -4    4  -15    10.40     1.30  117
  -4    4  -15     9.10     1.50  245
  -4    4  -15     9.60     1.80  282
  -4   -4  -15    15.90     2.90  146
   4   -4   15    11.60     1.60   60
   4   -4   15    13.00     2.90  254
   4    4   16     6.40     2.40   18
   4    4   16    15.80     3.30  118
   4    4   16     9.50     2.40  301
  -4    4  -16     7.50     1.50  122
  -4    4  -16     2.20     1.30  246
  -4    4  -16     8.10     2.80  283
  -4   -4  -16     8.50     2.20  147
   4   -4   16    10.70     1.40   61
   4   -4   16     9.50     2.80  254
   4    4   17    48.80     4.10   19
   4    4   17    47.30     4.80  118
   4    4   17    52.40     4.60  299
  -4    4  -17    46.20     3.30  126
  -4    4  -17    37.00     3.30  247
  -4    4  -17    45.20     4.20  284
  -4   -4  -17    53.70     4.00  148
   4   -4   17    47.90     3.30   61
   4   -4   17    42.30     4.30  253
   4    4   18     3.40     2.30   20
   4    4   18    -1.10     2.90  118
   4    4   18     4.20     2.50  297
  -4    4  -18     4.30     1.30  130
  -4    4  -18     4.10     1.70  248
  -4    4  -18     5.10     2.50  286
  -4   -4  -18     6.30     2.80  149
   4   -4   18     6.60     1.20   61
   4    4   19    -1.70     2.20   21
   4    4   19     1.70     2.30  117
   4    4   19    -0.30     2.20  296
  -4    4  -19     0.90     1.60  249
  -4    4  -19     1.40     2.40  287
  -4   -4  -19     1.70     2.50  150
   4   -4   19     1.70     1.00    5
   4   -4   19     0.80     1.00   61
   4    4   20     0.40     3.20   22
   4    4   20     6.10     3.60  116
   4    4   20     2.30     2.40  294
  -4    4  -20     2.40     1.80  249
  -4    4  -20     1.30     1.90  288
  -4   -4  -20     1.70     2.60  151
   4   -4   20     1.30     1.10    9
   4   -4   20    -0.60     1.00   61
   4    4   21     6.00     2.00   23
   4    4   21     5.60     2.90  292
  -4    4  -21     3.70     2.30  250
  -4    4  -21    11.70     3.30  289
  -4   -4  -21    12.40     3.40  152
   4   -4   21     8.50     1.40   14
   4    4   22    -0.80     1.90   24
  -4    4  -22     1.00     2.70  291
  -4   -4  -22     5.50     3.30  153
   4   -4   22     3.80     1.20   18
   4    4   23     5.80     2.50   25
  -4    4  -23     7.70     3.20  292
  -4   -4  -23    13.70     3.50  154
   4   -4   23     9.30     1.50   22
   4    4   24     1.50     3.10   26
  -4    4  -24     4.00     3.40  293
  -4   -4  -24     4.00     3.40  155
   4   -4   24     1.80     1.00   26
   4    4   25     3.60     3.20   27
  -4    4  -25    -2.70     3.30  294
  -4   -4  -25     6.20     3.50  156
   4    6  -24     8.30     3.60  274
  -4    6   24     3.20     3.80   48
   4   -6  -24     7.80     3.50  177
   4   -6  -24     1.70     4.10  190
   4    6  -23    11.80     3.60  272
  -4    6   23    13.20     3.10   48
   4   -6  -23    15.70     4.90  177
   4   -6  -23    20.60     4.90  190
   4    6  -22     8.30     3.20  270
  -4    6   22     2.00     3.40   48
   4   -6  -22     6.90     4.20  176
   4   -6  -22     4.10     4.10  189
   4    6  -21     4.00     2.70  268
  -4    6   21     5.40     3.30   48
   4   -6  -21     4.80     3.00  176
   4   -6  -21     7.90     4.10  189
   4    6  -20    -0.10     2.50  266
  -4    6   20     0.20     2.90   47
   4   -6  -20     2.60     2.60  176
   4   -6  -20     5.80     3.60  189
   4    6  -19    -0.60     1.10  219
   4    6  -19    -1.20     2.40  264
  -4    6   19     1.10     2.90   47
  -4    6   19     2.60     1.40  255
   4   -6  -19     3.00     3.30  176
   4   -6  -19     5.00     3.20  189
   4    6  -18     3.20     1.50  221
   4    6  -18     0.10     2.30  262
  -4    6   18     8.00     2.60   47
  -4    6   18     2.60     1.60  254
   4   -6  -18     4.80     3.40  176
   4   -6  -18    10.10     3.10  189
   4    6  -17     8.60     1.50  223
   4    6  -17    15.80     2.90  260
  -4    6   17    10.30     2.50   47
  -4    6   17    11.30     1.90  254
  -4    6   17     8.30     1.80  317
   4   -6  -17     9.60     3.30  176
   4   -6  -17     6.90     2.90  190
   4    6  -16    11.70     1.60  225
   4    6  -16    16.20     2.90  258
  -4    6   16     9.20     2.30   47
  -4    6   16    15.40     2.10  253
  -4    6   16    11.20     1.80  321
   4   -6  -16    17.00     3.40  176
   4   -6  -16    11.30     2.80  190
   4    6  -15     1.60     1.00  228
   4    6  -15     3.90     2.20  256
  -4    6   15     0.10     1.50   47
  -4    6   15     4.60     1.60  253
  -4    6   15     3.20     1.30  325
   4   -6  -15     0.10     2.40  176
   4   -6  -15     3.10     2.30  190
   4    6  -14     2.90     1.00  231
   4    6  -14     1.50     1.60  254
  -4    6   14     1.90     1.70   47
  -4    6   14     2.30     1.70  253
  -4    6   14     3.50     1.60  329
   4   -6  -14     3.10     2.70  176
   4   -6  -14     4.40     2.20  191
   4    6  -13     1.20     2.00  252
  -4    6   13     0.60     2.00   47
  -4    6   13    -3.70     2.90  148
  -4    6   13    -0.80     1.40  253
   4   -6  -13    -0.90     1.60  176
   4   -6  -13    -0.40     1.40  191
   4    6  -12     1.70     0.80  238
  -4    6   12     5.90     2.40   48
  -4    6   12     2.60     2.60  149
  -4    6   12     3.50     1.30  253
   4   -6  -12     0.10     1.90   20
   4   -6  -12     0.80     1.70  176
   4   -6  -12     3.50     2.00  192
   4    6  -11    36.60     1.80   46
   4    6  -11    32.50     2.00   85
   4    6  -11    34.60     2.20  242
  -4    6   11    32.70     3.40   48
  -4    6   11    27.50     3.60  150
  -4    6   11    34.90     3.00  254
  -4   -6   11    33.30     1.60  174
   4   -6  -11    33.70     3.50   21
   4   -6  -11    31.30     3.60  176
   4    6  -10    56.40     3.10   39
   4    6  -10    49.00     3.00   93
   4    6  -10    57.60     2.90  246
  -4    6   10    57.10     4.30   48
  -4    6   10    55.30     4.90  151
  -4    6   10    43.70     3.70  254
  -4   -6   10    45.90     2.40  167
   4   -6  -10    50.40     4.30   22
   4   -6  -10    55.10     3.90  177
   4    6   -9     3.00     1.10   34
   4    6   -9     3.70     1.00   99
  -4    6    9     5.50     2.10   49
  -4    6    9     2.00     2.20  152
  -4    6    9     6.40     1.70  254
  -4   -6    9     4.50     0.90  163
   4   -6   -9     3.50     1.80   23
   4   -6   -9     3.80     1.70  195
   4    6   -8    74.00     4.00   31
   4    6   -8    66.30     4.10  104
  -4    6    8    80.20     4.90   49
  -4    6    8    68.30     5.40  152
  -4   -6    8    61.90     3.40  159
  -4   -6    8    74.10     3.40  184
   4   -6   -8    63.60     5.00   24
   4    6   -7    13.10     1.60   28
   4    6   -7    10.00     1.40  108
  -4    6    7    10.40     1.80   50
  -4    6    7    13.80     2.60  153
  -4   -6    7    10.10     1.40  157
  -4   -6    7    11.40     1.10  190
   4   -6   -7    13.10     2.60   25
   4    6   -6    55.70     3.20   26
   4    6   -6    45.60     3.40  110
  -4    6    6    48.70     4.70  154
  -4   -6    6    43.80     2.90  155
  -4   -6    6    45.50     2.40  197
   4   -6   -6    48.30     4.00   26
   4   -6   -6    46.10     2.90  200
   4    6   -5    75.10     4.20   24
   4    6   -5    67.60     4.20  113
  -4    6    5    67.40     4.80   52
  -4    6    5    62.70     5.10  155
  -4   -6    5    58.10     3.40  153
  -4   -6    5    68.40     3.30  204
   4   -6   -5    70.40     5.00   27
   4   -6   -5    68.00     4.10  202
   4    6   -4     4.80     1.30   23
   4    6   -4     5.70     1.40  115
  -4    6    4     1.10     1.20   53
  -4    6    4     2.10     1.90  156
  -4   -6    4     3.20     1.20  152
  -4   -6    4     4.20     0.90  210
   4   -6   -4     1.80     1.80   28
   4   -6   -4     6.00     1.20  205
   4    6   -3    15.90     1.90   22
   4    6   -3    14.20     2.00  116
  -4    6    3    13.80     1.90   54
  -4    6    3    12.40     2.00  157
  -4   -6    3    14.00     1.80  151
  -4   -6    3    14.00     1.30  217
   4   -6   -3    16.70     2.60   29
   4   -6   -3    11.80     1.40  209
   4    6   -2    65.80     4.10   21
   4    6   -2    49.90     3.90  118
  -4    6    2    47.50     4.20  158
  -4   -6    2    59.60     3.10  222
   4   -6   -2    57.90     4.40   29
   4   -6   -2    62.40     3.30  213
   4    6   -1    21.40     2.30   21
   4    6   -1    19.70     2.20  119
  -4    6    1    23.40     2.30   57
  -4    6    1    21.10     2.80  159
  -4   -6    1    24.90     1.90  228
   4   -6   -1    22.30     2.60   30
   4   -6   -1    21.60     1.60  218
   4    6    0   102.90     5.60   20
   4    6    0   115.70     7.00  120
  -4    6    0   101.20     5.60   59
  -4    6    0    93.10     5.80  160
  -4   -6    0   105.50     5.50  149
  -4   -6    0   106.10     5.20  232
   4   -6    0   104.80     6.00   31
   4   -6    0    97.90     4.70  224
   4    6    1    78.40     4.70   20
   4    6    1    65.10     4.60  120
  -4    6   -1    68.60     4.10   60
  -4    6   -1    65.60     4.90  160
  -4   -6   -1    69.20     4.00  236
   4   -6    1    70.20     4.20   32
   4    6    2     0.40     1.50   20
   4    6    2    -0.10     1.00  121
  -4    6   -2    -0.10     1.20   62
  -4    6   -2     0.20     1.00  161
  -4   -6   -2    -0.30     1.00  240
   4   -6    2    -0.20     1.40   33
   4   -6    2     0.20     0.50  239
   4    6    3    10.70     2.10   20
   4    6    3    12.40     2.30  122
  -4    6   -3     9.60     1.70   65
  -4    6   -3    13.60     2.10  162
  -4   -6   -3     7.90     2.00  148
  -4   -6   -3    13.00     1.60  243
   4   -6    3    11.00     1.90   33
   4   -6    3     8.90     0.90  248
   4    6    4    19.40     2.50   20
   4    6    4    24.60     2.90  122
   4    6    4    25.80     3.00  330
  -4    6   -4    19.50     2.00   67
  -4    6   -4    22.20     2.30  162
  -4   -6   -4    25.30     2.90  148
  -4   -6   -4    18.90     2.20  245
   4   -6    4    20.00     2.30   34
   4    6    5    26.40     2.90   20
   4    6    5    26.00     2.90  122
   4    6    5    21.10     2.80  328
  -4    6   -5    22.40     2.50   70
  -4    6   -5    21.90     2.40  163
  -4    6   -5    18.80     2.40  266
  -4   -6   -5    29.50     3.00  148
  -4   -6   -5    24.10     2.50  247
   4   -6    5    26.30     2.50   34
   4    6    6    38.40     3.20   20
   4    6    6    40.80     4.00  122
   4    6    6    32.50     3.90  327
  -4    6   -6    36.20     3.00   72
  -4    6   -6    35.30     2.90  164
  -4    6   -6    35.40     3.70  267
  -4   -6   -6    38.40     3.50  149
  -4   -6   -6    40.20     3.10  249
   4   -6    6    39.00     3.30   35
   4    6    7    49.90     4.00   20
   4    6    7    39.20     4.20  122
   4    6    7    44.40     4.10  325
  -4    6   -7    45.00     3.80   76
  -4    6   -7    45.60     3.80  164
  -4    6   -7    48.10     4.50  268
  -4   -6   -7    54.90     4.40  149
  -4   -6   -7    44.40     3.80  251
   4   -6    7    57.30     3.80   35
   4    6    8    30.00     3.20   20
   4    6    8    19.80     3.40  122
   4    6    8    29.30     3.50  323
  -4    6   -8    20.40     2.10   79
  -4    6   -8    20.80     2.30  164
  -4    6   -8    22.00     2.80  269
  -4   -6   -8    29.50     2.90  149
   4   -6    8    27.80     2.50   36
   4    6    9    12.10     2.60   21
   4    6    9     9.30     2.70  122
   4    6    9    13.70     2.70  321
  -4    6   -9     7.40     1.30   83
  -4    6   -9     5.10     1.50  165
  -4    6   -9     7.80     0.60  193
  -4    6   -9    15.40     2.50  270
  -4   -6   -9    12.30     2.70  149
   4   -6    9    12.70     2.00   36
   4    6   10    40.40     3.70   21
   4    6   10    42.30     4.60  122
   4    6   10    41.80     4.20  320
  -4    6  -10    50.00     3.30   86
  -4    6  -10    47.40     3.30  165
  -4    6  -10    45.20     2.10  200
  -4    6  -10    45.50     4.60  271
  -4   -6  -10    34.60     4.00  150
   4   -6   10    53.40     3.60   36
   4    6   11     4.50     2.50   22
   4    6   11     1.40     2.10  318
  -4    6  -11     5.20     1.30   91
  -4    6  -11     2.20     1.70  165
  -4    6  -11     1.30     0.50  207
  -4    6  -11     1.00     2.40  272
  -4   -6  -11     3.10     2.00  150
   4   -6   11     2.90     1.40   36
   4    6   12    29.10     3.40   22
   4    6   12    31.00     3.40  316
  -4    6  -12    30.90     2.50   95
  -4    6  -12    22.00     2.40  165
  -4    6  -12    24.20     1.60  212
  -4    6  -12    27.30     3.70  273
  -4   -6  -12    30.00     3.60  151
   4   -6   12    31.70     2.50   36
   4    6   13    15.90     3.10   22
   4    6   13     6.70     2.10  314
  -4    6  -13     9.10     1.40  100
  -4    6  -13    10.60     1.60  165
  -4    6  -13     8.70     2.90  275
  -4   -6  -13    11.50     2.20  151
   4   -6   13    11.10     1.60   36
   4    6   14     2.40     1.80   23
   4    6   14    -0.70     2.40  312
  -4    6  -14     3.50     1.10  105
  -4    6  -14     2.80     1.50  164
  -4    6  -14     1.80     0.70  221
  -4    6  -14     3.60     2.50  276
  -4   -6  -14     6.50     2.70  152
   4   -6   14     6.40     1.60   36
   4    6   15     1.30     2.40   23
   4    6   15    -8.20     2.60  310
  -4    6  -15    -2.50     1.30  163
  -4    6  -15     1.40     2.80  277
  -4   -6  -15    -0.10     2.00  152
   4   -6   15    -0.30     1.00   35
   4    6   16     4.90     2.10   24
  -4    6  -16     5.70     1.50  162
  -4    6  -16    10.60     2.60  278
  -4   -6  -16    13.90     3.50  153
   4   -6   16     9.60     1.40   34
   4    6   17     1.20     2.80   25
  -4    6  -17     2.50     2.90  279
  -4   -6  -17     3.20     3.00  153
   4    6   18     2.10     3.10   25
  -4    6  -18     3.60     3.20  280
  -4   -6  -18     3.80     2.30  154
   4    6   19    14.80     3.30   26
  -4    6  -19     6.10     3.70  282
  -4   -6  -19    16.80     3.90  155
   4   -6   19     8.60     0.80    9
   4    6   20     3.00     3.30   27
  -4    6  -20    11.50     3.60  283
  -4   -6  -20     4.30     3.40  155
   4    6   21    -0.40     3.30   27
  -4    6  -21     1.90     2.50  284
  -4   -6  -21     7.20     2.90  156
   4    6   22     1.50     2.60   28
  -4    6  -22     6.80     3.90  285
  -4   -6  -22     7.40     4.10  157
   4    8  -19     0.90     2.90  263
  -4    8   19     0.30     2.60   49
   4   -8  -19    -0.80     4.80  178
   4   -8  -19    -2.40     3.70  193
   4    8  -18     2.50     3.60  261
  -4    8   18     1.10     2.60   49
   4   -8  -18     3.70     4.30  177
   4   -8  -18     1.50     2.30  193
   4    8  -17    10.30     4.00  260
  -4    8   17     4.60     4.00   49
  -4    8   17     6.80     2.70  256
   4   -8  -17     7.80     4.20  177
   4   -8  -17     6.60     3.20  193
   4    8  -16     5.30     3.70  258
  -4    8   16    -4.20     2.40   49
  -4    8   16    -0.40     2.00  256
   4   -8  -16     6.40     4.00  177
   4   -8  -16     4.50     3.10  194
   4    8  -15    -2.20     3.50  257
  -4    8   15    -1.40     2.20   49
  -4    8   15     1.10     2.10  255
   4   -8  -15     3.30     3.70  178
   4   -8  -15    -1.40     1.90  194
   4    8  -14     8.30     3.30  255
  -4    8   14     6.80     2.80   49
  -4    8   14     4.50     2.30  255
   4   -8  -14     7.40     3.60  178
   4   -8  -14     1.20     2.40  195
   4    8  -13     4.00     2.70  254
  -4    8   13     8.60     3.40   49
  -4    8   13     4.50     2.40  255
   4   -8  -13     6.00     2.60  178
   4   -8  -13     4.30     2.50  195
  -4    8   12     0.80     3.00   50
  -4    8   12     3.60     2.20  255
   4   -8  -12     3.40     2.60  178
   4   -8  -12    -0.10     2.10  196
  -4    8   11    12.60     3.20   50
  -4    8   11    14.40     2.80  256
   4   -8  -11    22.00     3.00  197
   4    8  -10     0.50     1.20  100
  -4    8   10     0.50     2.70   50
  -4    8   10    -1.80     2.20  256
  -4   -8   10     1.50     1.00  177
   4   -8  -10     1.50     2.00  198
   4    8   -9     3.00     1.60  104
  -4    8    9     3.30     2.70   51
  -4    8    9     0.60     2.10  256
  -4   -8    9     2.60     1.20  173
   4   -8   -9     2.10     1.90  200
   4    8   -8     2.90     1.60  108
  -4    8    8     9.70     3.10   51
  -4    8    8     5.60     2.20  256
  -4   -8    8     7.80     1.70  170
   4   -8   -8    -3.20     4.80   18
   4   -8   -8     4.40     1.70  201
   4    8   -7    -1.60     1.70   39
   4    8   -7    -1.70     1.90  110
  -4    8    7     0.70     2.60   52
  -4    8    7     1.00     2.00  257
  -4   -8    7    -1.70     1.20  167
   4   -8   -7     2.10     3.20   19
   4   -8   -7     2.00     1.50  203
   4    8   -6     2.10     1.90   37
   4    8   -6     1.50     1.70  112
  -4    8    6     0.00     2.40   53
  -4    8    6     4.10     2.20  257
  -4   -8    6     3.60     1.60  165
   4   -8   -6     1.00     3.00   19
   4   -8   -6     3.60     1.50  206
   4    8   -5    32.10     3.00   35
   4    8   -5    11.90     2.90  114
  -4    8    5    19.90     3.30   53
  -4    8    5    28.60     3.50  258
  -4   -8    5    21.00     2.50  164
   4   -8   -5    23.80     3.30   20
   4   -8   -5    21.10     2.10  208
   4    8   -4    59.20     4.30   34
   4    8   -4    58.40     5.80  116
  -4    8    4    51.30     5.00   54
  -4    8    4    55.10     5.40  258
  -4   -8    4    56.30     3.80  162
  -4   -8    4    60.70     2.90  197
   4   -8   -4    49.00     5.00   20
   4   -8   -4    52.80     3.60  212
   4    8   -3    18.10     2.70   32
  -4    8    3    20.50     3.10   55
  -4    8    3    22.80     3.30  259
  -4   -8    3    17.30     2.50  161
  -4   -8    3    23.10     1.60  206
   4   -8   -3    19.40     2.90   21
   4   -8   -3    16.80     1.90  216
   4    8   -2    17.70     2.70   31
  -4    8    2    11.10     2.60   56
  -4   -8    2    18.30     2.80  160
  -4   -8    2    18.20     1.60  214
   4   -8   -2    17.20     3.40   21
   4    8   -1     0.00     2.00   30
  -4    8    1    -0.30     2.10   58
  -4   -8    1    -0.90     1.80  159
  -4   -8    1     1.00     1.00  220
   4   -8   -1    -3.00     2.40   22
   4   -8   -1     0.30     0.70  227
   4    8    0     0.90     2.10   30
  -4    8    0     2.50     1.60   59
  -4   -8    0    -1.10     2.00  158
  -4   -8    0     2.50     1.30  225
   4   -8    0     5.20     2.50   22
   4   -8    0     1.30     0.70  235
   4    8    1     2.30     2.30   29
  -4    8   -1     2.80     2.10   60
  -4   -8   -1     6.10     2.30  158
  -4   -8   -1     4.30     1.20  229
   4   -8    1     5.30     2.50   23
   4    8    2    -0.20     2.20   29
  -4    8   -2     1.80     1.80   62
  -4    8   -2     1.00     2.40  262
  -4   -8   -2    -0.90     2.10  157
  -4   -8   -2    -0.40     1.20  233
   4   -8    2     0.70     2.20   23
   4    8    3    28.70     3.70   28
  -4    8   -3    11.90     2.10   64
  -4    8   -3    15.70     2.50  263
  -4   -8   -3    20.40     3.40  157
  -4   -8   -3    15.50     2.00  237
   4   -8    3    15.30     3.00   23
   4    8    4    10.10     2.70   28
  -4    8   -4     2.30     1.50   66
  -4   -8   -4     7.70     2.60  157
  -4   -8   -4     7.40     1.90  239
   4   -8    4     8.50     2.40   23
   4    8    5     8.10     3.00   28
  -4    8   -5     7.10     2.10   68
  -4    8   -5    12.30     3.30  265
  -4   -8   -5     9.20     2.70  156
  -4   -8   -5     6.10     1.90  242
   4   -8    5     7.80     2.20   23
   4    8    6    10.40     3.00   28
  -4    8   -6    10.70     2.20   71
  -4    8   -6    20.30     4.00  266
  -4   -8   -6    14.80     3.00  156
  -4   -8   -6    17.80     2.70  244
   4   -8    6    15.20     2.60   23
   4    8    7    16.90     3.50   28
  -4    8   -7    12.50     2.50   73
  -4    8   -7    16.90     3.80  267
  -4   -8   -7    11.60     5.90  156
  -4   -8   -7    13.30     2.70  246
   4   -8    7    18.60     3.10   23
   4    8    8     0.80     2.80   28
  -4    8   -8     3.10     4.50  268
  -4   -8   -8     4.60     3.00  156
  -4   -8   -8     1.30     2.30  247
   4    8    9     3.60     2.80   28
  -4    8   -9     1.60     3.10  268
  -4   -8   -9     1.20     2.80  156
  -4   -8   -9     1.30     2.50  249
   4    8   10     5.90     2.10   28
  -4    8  -10     4.40     3.30  269
  -4   -8  -10     7.00     3.10  156
  -4   -8  -10     2.50     2.70  250
   4    8   11     3.90     2.40   28
  -4    8  -11     2.60     3.30  270
  -4   -8  -11     3.30     3.40  157
   4    8   12     1.90     3.00   28
  -4    8  -12     2.00     3.40  271
  -4   -8  -12     3.40     2.50  157
   4    8   13    36.80     4.90   29
  -4    8  -13    35.60     5.40  272
  -4   -8  -13    38.70     4.80  157
   4    8   14     4.20     3.30   29
  -4    8  -14     4.50     3.90  273
  -4   -8  -14     3.70     3.90  157
   4    8   15    70.40     7.50   29
  -4    8  -15    67.60     7.40  275
  -4   -8  -15    67.60     7.60  158
   4    8   16     0.50     3.80   30
  -4    8  -16     4.90     4.10  276
  -4   -8  -16     7.80     3.10  158
   4    8   17     5.80     2.80   30
  -4    8  -17     5.10     4.10  277
  -4   -8  -17     1.80     4.10  159
  -4   10    8     6.00     3.20   54
  -4   10    8     3.20     3.40  259
  -4   10    7    -3.60     3.80   55
  -4   10    7    -0.50     3.60  259
  -4  -10    7     2.20     1.70  176
  -4   10    6    14.80     4.30   55
  -4   10    6    28.10     4.60  260
  -4  -10    6    14.60     3.10  174
  -4   10    5     1.60     2.50   56
  -4   10    5    -1.20     2.30  260
  -4  -10    5     3.90     2.00  172
  -4   10    4     8.80     2.90   57
  -4   10    4     4.60     3.60  260
  -4  -10    4     9.20     2.60  171
  -4   10    3    -0.90     3.00   58
  -4   10    3    -4.00     3.70  261
  -4  -10    3     0.70     2.30  169
  -4   10    2     6.80     4.00  261
  -4  -10    2     7.90     2.80  168
  -4   10    1     5.00     3.80  262
  -4  -10    1    -1.90     2.40  167
  -4   10    0    -0.10     4.00  262
  -4  -10    0     3.90     2.90  166
  -4   10   -1     7.00     3.00  263
  -4  -10   -1     4.70     2.90  166
  -4   10   -2     2.60     4.00  264
  -4  -10   -2     1.40     2.20  165
  -4   10   -3     9.70     4.50  264
  -4  -10   -3     2.30     3.10  164
  -4   10   -4     3.90     3.00  265
  -4  -10   -4     4.50     2.50  164
   4   10    5    39.30     5.80   35
  -4   10   -5    50.10     6.70  266
  -4  -10   -5    49.40     5.90  164
   4   10    6    13.70     4.00   35
  -4   10   -6    14.60     5.00  266
  -4  -10   -6    14.30     4.20  163
   4   10    7    12.00     4.20   35
  -4   10   -7     2.30     4.50  267
  -4  -10   -7    -3.10     3.40  163
   5    1  -28    18.40     4.80  196
  -5    1   28     7.80     2.50   59
  -5   -1   28     6.20     1.40   72
   5   -1  -28     7.20     4.80  193
   5    1  -27     5.00     3.90  195
  -5    1   27     9.30     2.50   59
  -5   -1   27     8.20     1.70   71
   5   -1  -27    16.30     4.80  192
   5    1  -26    29.10     4.00  195
  -5    1   26    26.60     3.00   58
  -5   -1   26    29.00     2.80   71
   5   -1  -26    34.90     5.30  192
   5    1  -25     2.50     2.40  195
  -5    1   25     1.30     1.70   58
  -5   -1   25    -0.30     1.40   70
   5   -1  -25     2.20     2.60  192
   5    1  -24     0.50     1.30    2
   5    1  -24     2.80     2.90  195
  -5    1   24     2.10     1.70   57
  -5   -1   24     3.90     1.30   69
   5   -1  -24     1.70     3.10  192
   5    1  -23    -0.60     1.50    4
   5    1  -23     3.50     2.60  195
   5    1  -23    -0.60     0.70  307
  -5    1   23     3.30     1.70   57
  -5    1   23     0.60     1.80  140
  -5   -1   23     0.70     1.20   69
  -5   -1   23     0.80     1.40  133
   5   -1  -23    -0.90     2.90  192
   5    1  -22     1.30     1.60    7
   5    1  -22     2.30     2.50  195
   5    1  -22     1.00     0.70  303
  -5    1   22    -0.30     1.40   56
  -5    1   22     3.20     1.90  142
  -5   -1   22     0.00     1.20   69
  -5   -1   22     0.40     1.10  136
   5   -1  -22    -2.30     2.50  192
   5    1  -21    11.20     1.90   10
   5    1  -21    12.60     2.30  195
   5    1  -21    12.30     1.20  299
  -5    1   21    11.40     2.10   56
  -5    1   21    16.50     2.50  144
  -5   -1   21    11.30     1.70   69
  -5   -1   21    11.80     1.60  138
   5   -1  -21     6.60     2.20   15
   5   -1  -21    13.90     3.10  192
   5    1  -20     5.10     2.40  195
   5    1  -20     7.80     1.00  294
  -5    1   20     6.30     1.50   56
  -5    1   20     9.60     2.00  146
  -5   -1   20     5.60     1.30   69
  -5   -1   20     7.40     1.30  141
   5   -1  -20     5.30     2.40   17
   5   -1  -20     5.50     2.50  192
   5    1  -19    17.60     2.60  195
   5    1  -19    18.30     1.40  290
  -5    1   19    13.70     2.20   56
  -5    1   19    17.70     2.20  148
  -5   -1   19    14.80     1.60   69
  -5   -1   19    15.40     1.70  144
   5   -1  -19    12.30     2.30   19
   5   -1  -19    16.60     2.80  192
   5    1  -18     5.60     1.40   19
   5    1  -18     6.80     2.10  196
   5    1  -18     6.70     0.90  286
  -5    1   18     8.10     1.60   56
  -5    1   18     5.40     1.60  150
  -5   -1   18     5.50     1.10   69
  -5   -1   18     7.60     1.30  148
   5   -1  -18     7.90     1.90   21
   5   -1  -18     5.50     1.90  192
   5    1  -17    24.40     2.10   23
   5    1  -17    32.80     3.10  196
   5    1  -17    26.20     1.90  281
  -5    1   17    25.50     2.30   56
  -5    1   17    28.80     2.50  152
  -5   -1   17    35.50     2.30   70
  -5   -1   17    27.40     2.10  151
   5   -1  -17    28.70     2.90   24
   5   -1  -17    26.50     3.00  192
   5    1  -16    37.10     2.50   26
   5    1  -16    31.50     2.80  197
   5    1  -16    34.00     2.10  276
  -5    1   16    32.40     2.60   56
  -5    1   16    37.00     2.90  155
  -5   -1   16    36.20     2.60   71
  -5   -1   16    33.40     2.50  155
   5   -1  -16    29.50     2.90   26
   5   -1  -16    36.50     3.50  193
   5    1  -15    13.60     1.60   30
   5    1  -15    15.80     1.30  270
  -5    1   15    15.80     1.80   57
  -5    1   15    18.50     1.90  157
  -5   -1   15    14.10     1.30   72
  -5   -1   15    16.50     1.50  158
   5   -1  -15    11.10     1.80   28
   5   -1  -15     9.40     2.00  193
   5    1  -14    18.20     1.70   34
   5    1  -14    22.20     1.40  264
  -5    1   14    19.00     1.90   57
  -5    1   14    26.50     2.20  159
  -5   -1   14    22.00     1.60   73
  -5   -1   14    19.50     1.60  162
   5   -1  -14    13.80     2.10   31
   5    1  -13    15.50     1.50   38
   5    1  -13    14.70     1.30  258
  -5    1   13    15.20     1.50   58
  -5    1   13    13.90     1.80  162
  -5   -1   13    15.30     1.40  166
   5   -1  -13    12.40     1.70   33
   5    1  -12     2.60     1.00   42
   5    1  -12    -0.30     0.70  201
  -5    1   12     2.40     1.20  164
  -5   -1   12     2.40     0.70   75
  -5   -1   12     2.80     0.80  171
  -5   -1   12     3.50     1.30  181
   5   -1  -12     0.40     1.10   36
   5    1  -11   102.80     4.40   47
   5    1  -11   103.90     5.20  202
  -5    1   11   109.00     5.00  167
  -5    1   11    95.10     4.90  179
  -5   -1   11    97.00     4.20   77
  -5   -1   11   101.50     4.40  175
  -5   -1   11    93.20     4.70  183
   5   -1  -11   117.70     5.50   39
   5   -1  -11   106.50     5.60  197
   5    1  -10    24.30     1.80   51
   5    1  -10    21.90     2.20  204
   5    1  -10    20.70     1.50  330
  -5    1   10    22.20     1.80   61
  -5    1   10    20.30     1.90  170
  -5    1   10    19.90     2.20  182
  -5   -1   10    21.20     1.60   79
  -5   -1   10    24.00     1.90  186
   5   -1  -10    25.00     2.20   41
   5   -1  -10    23.80     2.20  198
   5    1   -9    65.90     3.50   56
   5    1   -9    75.30     3.70  206
   5    1   -9    63.70     3.20  328
  -5    1    9    67.10     3.60  173
  -5    1    9    67.80     3.80  184
  -5   -1    9    71.90     3.40   81
  -5   -1    9    66.50     3.80  189
   5   -1   -9    71.00     3.60   44
   5   -1   -9    68.20     3.90  200
   5    1   -8   438.50    16.40   61
   5    1   -8   465.10    16.30  209
   5    1   -8   427.10    16.30  326
  -5    1    8   453.20    16.50  176
  -5    1    8   423.00    16.60  187
  -5    1    8   416.00    14.90  324
  -5   -1    8   448.30    16.40   83
  -5   -1    8   453.20    16.30  193
   5   -1   -8   468.20    16.90   47
   5   -1   -8   416.50    16.80  202
   5   -1   -8   422.80    15.00  262
   5    1   -7    35.20     2.10   65
   5    1   -7    35.80     2.20  212
   5    1   -7    29.30     1.80  324
  -5    1    7    36.70     2.30   65
  -5    1    7    28.10     2.20  190
  -5    1    7    35.20     1.70  314
  -5   -1    7    33.30     1.90   86
  -5   -1    7    40.10     2.40  196
   5   -1   -7    37.60     2.10   50
   5   -1   -7    31.50     2.20  204
   5   -1   -7    32.70     1.70  270
   5    1   -6   352.80    13.10   70
   5    1   -6   362.90    13.70  215
   5    1   -6   335.70    13.80  321
  -5    1    6   352.90    12.60   67
  -5    1    6   348.80    13.10  193
  -5    1    6   355.20    12.50  307
  -5   -1    6   333.60    12.90   88
  -5   -1    6   361.70    12.90  200
   5   -1   -6   342.70    13.90   53
   5   -1   -6   375.40    14.20  207
   5   -1   -6   356.00    13.60  274
   5    1   -5   172.80     7.60   74
   5    1   -5   165.40     7.00  218
   5    1   -5   161.10     6.90  319
  -5    1    5   174.30     7.00   70
  -5    1    5   172.60     6.50  197
  -5    1    5   157.40     6.40  303
  -5   -1    5   163.10     6.70   91
  -5   -1    5   166.80     6.90  205
   5   -1   -5   174.00     6.90   56
   5   -1   -5   165.50     7.00  210
   5   -1   -5   163.40     6.70  277
   5    1   -4    30.40     1.90   78
   5    1   -4    30.10     1.90  222
   5    1   -4    28.40     1.80  317
  -5    1    4    30.10     1.90   72
  -5    1    4    31.10     2.20  201
  -5    1    4    30.40     1.70  300
  -5   -1    4    30.00     2.00   93
  -5   -1    4    28.50     2.00  209
   5   -1   -4    32.70     2.10   59
   5   -1   -4    30.30     2.00  213
   5   -1   -4    32.20     1.60  278
   5    1   -3    34.70     2.20   82
   5    1   -3    34.00     2.00  226
   5    1   -3    35.40     2.10  315
  -5    1    3    37.10     2.30   74
  -5    1    3    38.70     2.50  205
  -5    1    3    32.10     1.80  298
  -5   -1    3    36.80     2.20   96
  -5   -1    3    38.90     2.40  214
   5   -1   -3    45.80     2.60   62
   5   -1   -3    35.60     2.30  217
   5   -1   -3    35.00     2.10  280
   5    1   -2     2.40     0.80   86
   5    1   -2     2.40     0.90  230
   5    1   -2     1.60     0.70  313
  -5    1    2    -0.30     0.60   77
  -5    1    2     1.60     0.70  209
  -5   -1    2     0.30     0.70   99
  -5   -1    2     1.00     0.80  218
  -5   -1    2     2.10     0.80  327
   5   -1   -2     2.50     1.00   66
   5   -1   -2     1.50     0.70  221
   5   -1   -2     1.80     0.70  280
   5    1   -1   392.00    14.00   89
   5    1   -1   377.40    14.90  235
   5    1   -1   392.00    14.30  311
  -5    1    1   375.50    14.00   80
  -5    1    1   385.70    14.40  213
  -5   -1    1   374.50    14.60  101
  -5   -1    1   394.60    14.40  324
   5   -1   -1   408.10    15.10   68
   5   -1   -1   390.10    14.60  225
   5   -1   -1   399.70    14.60  281
   5    1    0   231.00     9.30   92
   5    1    0   223.40     9.30  239
   5    1    0   223.20     9.00  309
  -5    1    0   232.80     9.20   83
  -5    1    0   238.80     9.90  218
  -5    1    0   232.20     9.60  295
  -5   -1    0   233.90     9.20  104
  -5   -1    0   223.40     8.70  227
  -5   -1    0   208.80     9.40  322
   5   -1    0   238.20     9.90   71
   5   -1    0   221.50     8.90  230
   5   -1    0   219.30     9.10  281
   5    1    1    42.50     2.40   94
   5    1    1    44.20     2.70  243
   5    1    1    36.80     2.50  308
  -5    1   -1    43.40     2.30   86
  -5    1   -1    44.20     2.40  222
  -5    1   -1    38.60     2.10  294
  -5   -1   -1    42.80     2.50  106
  -5   -1   -1    45.40     2.60  231
  -5   -1   -1    38.80     2.50  320
   5   -1    1    40.90     2.40   74
   5   -1    1    43.20     2.60  235
   5   -1    1    42.40     2.50  281
   5    1    2     9.00     1.20   96
   5    1    2     8.50     1.20  247
   5    1    2     7.90     1.00  306
  -5    1   -2     7.10     0.90   89
  -5    1   -2     7.70     1.10  226
  -5   -1   -2     8.00     1.10  109
  -5   -1   -2     8.30     1.10  235
  -5   -1   -2     9.10     1.30  318
   5   -1    2     6.40     1.20   77
   5   -1    2     8.30     1.10  240
   5   -1    2     8.60     1.10  281
   5    1    3   317.00    13.10   98
   5    1    3   286.90    12.00  251
   5    1    3   315.90    12.00  304
  -5    1   -3   301.70    11.60   92
  -5    1   -3   305.30    12.30  230
  -5   -1   -3   281.90    11.70  111
  -5   -1   -3   296.20    11.80  239
  -5   -1   -3   301.90    11.20  317
   5   -1    3   302.60    12.70   79
   5   -1    3   291.90    11.70  244
   5   -1    3   305.90    11.70  281
   5    1    4    28.70     2.30  100
   5    1    4    31.30     2.20  302
  -5    1   -4    32.90     2.10   95
  -5    1   -4    29.60     2.00  234
  -5    1   -4    32.00     2.30  294
  -5   -1   -4    31.00     2.10  113
  -5   -1   -4    30.60     2.10  242
   5   -1    4    30.20     2.10  249
   5   -1    4    33.00     2.20  280
   5    1    5     8.30     1.30  101
   5    1    5    10.10     1.40  301
  -5    1   -5    12.30     1.40   99
  -5    1   -5     9.30     1.20  237
  -5   -1   -5    10.80     1.50  115
  -5   -1   -5     8.90     1.40  244
   5   -1    5     9.90     1.30  280
   5    1    6    95.30     5.10  102
   5    1    6    99.20     4.90  299
  -5    1   -6    94.60     4.50  102
  -5    1   -6   100.90     4.80  240
  -5   -1   -6   100.40     5.30  117
  -5   -1   -6   104.50     5.10  247
   5   -1    6    96.30     4.70   85
   5   -1    6   100.30     5.10  280
   5    1    7   198.50     8.80  103
   5    1    7   189.50     7.60  298
  -5    1   -7   173.40     7.80  105
  -5    1   -7   179.80     8.40  243
  -5    1   -7   186.50     8.70  294
  -5   -1   -7   188.00     7.70  119
  -5   -1   -7   184.50     8.10  249
  -5   -1   -7   190.10     7.60  313
   5   -1    7   180.00     8.70   87
   5   -1    7   187.80     8.70  279
   5    1    8    52.10     3.40  104
   5    1    8    56.50     3.70  296
  -5    1   -8    52.40     3.00  108
  -5    1   -8    53.60     3.20  245
  -5    1   -8    47.30     3.00  295
  -5   -1   -8    51.40     3.10  121
  -5   -1   -8    53.40     3.40  250
   5   -1    8    49.10     3.30   88
   5   -1    8    56.90     3.60  278
   5    1    9     8.60     1.40  105
   5    1    9    10.40     1.60  295
  -5    1   -9     7.60     1.20  111
  -5    1   -9     9.40     1.30  247
  -5    1   -9     8.00     1.50  295
  -5   -1   -9     5.40     1.40  123
   5   -1    9     8.70     1.30   89
   5   -1    9     6.50     1.50  278
   5    1   10    67.10     4.40  105
   5    1   10    65.10     4.10  293
  -5    1  -10    64.40     3.60  113
  -5    1  -10    66.00     3.60  249
  -5    1  -10    66.00     3.90  296
  -5   -1  -10    64.80     3.50  125
  -5   -1  -10    70.70     3.70  313
   5   -1   10    70.00     4.30   90
   5   -1   10    66.40     4.40  277
   5    1   11    20.90     2.10  106
   5    1   11    20.40     2.20  292
  -5    1  -11    21.20     2.00  116
  -5    1  -11    14.70     1.80  250
  -5    1  -11    19.30     2.10  296
  -5   -1  -11    16.80     1.90  127
  -5   -1  -11    18.20     2.10  312
   5   -1   11    16.30     1.80   91
   5   -1   11    15.00     2.00  276
   5    1   12     5.60     1.90  106
   5    1   12     0.70     1.30  290
  -5    1  -12     0.20     1.00  119
  -5    1  -12     0.80     1.00  297
  -5   -1  -12     1.60     1.40  129
  -5   -1  -12     0.50     1.20  312
   5   -1   12     0.60     1.00   92
   5   -1   12     2.40     1.40  276
   5    1   13    46.20     3.50    2
   5    1   13    64.10     4.80  106
   5    1   13    60.40     4.50  289
  -5    1  -13    57.10     3.40  121
  -5    1  -13    53.50     3.70  298
  -5   -1  -13    68.30     3.80  130
  -5   -1  -13    51.50     3.60  313
   5   -1   13    50.50     4.50   92
   5   -1   13    60.60     4.40  275
   5    1   14     9.10     1.90    3
   5    1   14     4.10     1.30  106
   5    1   14    10.80     2.00  287
  -5    1  -14    10.70     1.80  124
  -5    1  -14     9.40     1.90  298
  -5   -1  -14     9.60     1.50  132
  -5   -1  -14    13.40     1.90  313
   5   -1   14    12.00     1.70   93
   5   -1   14     9.80     2.00  274
   5    1   15     2.00     1.10    5
   5    1   15     0.80     1.10  106
   5    1   15     1.60     1.30  286
  -5    1  -15     1.00     1.30  126
  -5    1  -15     2.00     1.80  299
  -5   -1  -15     1.00     1.60  134
  -5   -1  -15     1.20     1.40  313
   5   -1   15     0.80     1.20  273
   5    1   16    23.30     2.70    7
   5    1   16    24.20     3.10  106
   5    1   16    25.40     2.90  285
  -5    1  -16    28.80     2.50  128
  -5    1  -16    25.70     2.80  300
  -5   -1  -16    19.40     2.50  135
  -5   -1  -16    26.70     2.70  313
   5   -1   16    26.30     2.60   93
   5   -1   16    27.00     3.20  272
   5    1   17   125.90     6.70    8
   5    1   17   122.10     7.60  106
   5    1   17   123.00     7.40  283
  -5    1  -17   112.40     5.90  131
  -5    1  -17   117.40     6.50  301
  -5   -1  -17   111.50     6.70  137
  -5   -1  -17   110.60     6.80  314
   5   -1   17   109.80     6.60    2
   5   -1   17   125.40     7.40   93
   5   -1   17   106.50     7.10  271
   5    1   18    28.00     2.90   10
   5    1   18    28.70     3.20  105
   5    1   18    25.30     3.50  282
  -5    1  -18    23.90     2.60  133
  -5    1  -18    30.00     3.50  302
  -5   -1  -18    18.50     2.80  138
  -5   -1  -18    25.30     2.90  314
   5   -1   18    28.80     2.60    4
   5   -1   18    27.20     2.80   93
   5   -1   18    32.80     3.60  270
   5    1   19    11.20     2.40   11
   5    1   19    15.00     2.40  105
   5    1   19    16.60     3.00  280
  -5    1  -19    22.50     2.50  135
  -5    1  -19    13.40     2.40  302
  -5   -1  -19    17.30     2.80  140
  -5   -1  -19    10.60     2.10  315
   5   -1   19    13.70     2.10    6
   5   -1   19    15.00     2.60   93
   5   -1   19    15.90     3.10  269
   5    1   20     4.80     2.10   13
   5    1   20    -0.60     2.20  105
   5    1   20    -3.50     2.30  279
  -5    1  -20    -1.70     1.50  137
  -5    1  -20     0.20     2.00  303
  -5   -1  -20     0.50     1.90  141
  -5   -1  -20     1.90     1.90  315
   5   -1   20     0.80     1.50    9
   5   -1   20     0.70     1.20   93
   5   -1   20    -0.80     2.50  268
   5    1   21    18.60     2.70   14
   5    1   21    19.90     2.80  104
   5    1   21    15.50     3.20  278
  -5    1  -21    24.50     2.70  139
  -5    1  -21    17.50     3.10  304
  -5   -1  -21    18.50     2.50  143
  -5   -1  -21    17.20     2.50  316
   5   -1   21    21.30     2.50   11
   5   -1   21    20.90     2.70   93
   5   -1   21     6.20     3.10  267
   5    1   22    -0.90     2.00   16
   5    1   22     4.30     2.60  104
   5    1   22    -0.50     3.00  276
  -5    1  -22     6.20     2.20  141
  -5    1  -22     0.60     2.30  305
  -5   -1  -22     4.50     2.60  144
  -5   -1  -22     3.30     2.40  317
   5   -1   22     5.10     1.90   13
   5   -1   22     5.50     2.20   92
   5    1   23     7.10     2.60   17
  -5    1  -23     0.40     2.50  306
  -5   -1  -23     1.10     1.80  146
  -5   -1  -23     1.80     2.30  317
   5   -1   23     3.10     1.90   15
   5    1   24     2.50     2.40   19
  -5    1  -24     0.30     2.60  307
  -5   -1  -24    -0.40     2.70  147
  -5   -1  -24     3.10     2.50  318
   5   -1   24    -1.50     1.70   17
   5    1   25    13.00     3.30   20
  -5    1  -25    17.10     3.70  308
  -5   -1  -25    13.10     2.80  319
   5   -1   25    14.50     2.80   19
   5    1   26    -4.70     2.70   22
  -5    1  -26     0.00     3.20  309
  -5   -1  -26     2.70     3.10  320
   5   -1   26     0.20     2.30   21
   5    1   27     0.90     2.90   23
  -5    1  -27     2.80     3.20  310
  -5   -1  -27    10.30     3.60  321
   5   -1   27     1.30     2.40   23
   5    3  -27     5.80     3.80  200
  -5    3   27     2.20     2.70   54
   5   -3  -27    -3.50     4.50  191
   5    3  -26    12.20     3.80  200
  -5    3   26    12.30     3.20   53
   5   -3  -26    12.50     4.80  191
   5    3  -25    24.80     4.30  200
  -5    3   25    19.80     3.50   53
   5   -3  -25    15.20     3.90  191
   5    3  -24   108.80     7.30  200
   5    3  -24    96.40     6.40  284
  -5    3   24   100.60     7.10   52
   5   -3  -24    98.40     7.90  191
   5    3  -23     0.30     2.70  201
   5    3  -23     0.90     1.60  281
  -5    3   23     1.00     1.40   52
  -5    3   23     4.40     2.80  141
   5   -3  -23     4.10     3.40  191
   5    3  -22    10.80     2.80  201
   5    3  -22     4.80     1.60  278
  -5    3   22     9.80     2.60   52
  -5    3   22     8.80     2.90  142
   5   -3  -22     1.90     3.10  191
   5    3  -21    91.80     6.30  201
   5    3  -21    77.70     5.00  275
  -5    3   21    84.00     5.90   52
  -5    3   21    92.60     7.00  144
   5   -3  -21    99.30     6.70  191
   5    3  -20     4.30     2.20  202
   5    3  -20     2.10     1.40  272
  -5    3   20     0.60     1.70   51
  -5    3   20     4.80     2.40  146
   5   -3  -20     7.70     3.10  191
   5    3  -19    34.50     3.40  202
   5    3  -19    27.40     2.70  269
  -5    3   19    39.30     3.60   51
  -5    3   19    28.30     3.70  147
   5   -3  -19    26.10     3.60  191
   5    3  -18   115.30     6.60  203
   5    3  -18   100.30     6.20  265
  -5    3   18   103.00     7.30   51
  -5    3   18   106.00     7.80  149
   5   -3  -18    98.60     6.70   20
   5   -3  -18   115.50     8.00  191
   5    3  -17     9.00     1.90  204
   5    3  -17     4.10     1.30  262
  -5    3   17     4.00     1.80   51
  -5    3   17     4.40     2.00  151
   5   -3  -17     5.90     2.30   22
   5   -3  -17     3.00     1.60  191
   5    3  -16     0.90     0.30   12
   5    3  -16     2.30     1.50  205
   5    3  -16     3.60     1.50  259
  -5    3   16     4.50     1.70   51
  -5    3   16     0.80     1.80  152
  -5   -3   16     1.10     0.30  117
  -5   -3   16     1.70     0.40  140
   5   -3  -16    -0.80     1.90   24
   5   -3  -16     5.40     2.30  191
   5    3  -15    57.10     2.60   22
   5    3  -15    65.00     4.20  256
  -5    3   15    70.20     5.00   51
  -5    3   15    65.40     4.90  154
  -5   -3   15    55.50     2.50  115
  -5   -3   15    61.00     2.50  151
   5   -3  -15    58.10     4.20   25
   5    3  -14     2.00     0.60   32
   5    3  -14     1.20     1.20  207
   5    3  -14     1.80     1.20  253
  -5    3   14     1.00     1.40   52
  -5    3   14    -1.80     1.60  156
  -5   -3   14     2.30     0.50  114
  -5   -3   14     2.60     0.60  161
   5   -3  -14     1.60     1.30   27
   5    3  -13    40.90     2.30   41
   5    3  -13    45.50     3.40  209
  -5    3   13    41.10     3.10   52
  -5    3   13    48.30     3.80  157
  -5    3   13    42.40     1.80  283
  -5    3   13    47.60     2.00  313
  -5   -3   13    45.80     2.30  114
  -5   -3   13    47.90     2.10  170
   5   -3  -13    38.10     3.50   29
   5    3  -12   152.50     7.30   50
   5    3  -12   170.40     7.70  211
  -5    3   12   175.70     8.70  159
  -5    3   12   149.10     6.10  278
  -5    3   12   171.90     6.50  328
  -5   -3   12   153.50     6.60  114
  -5   -3   12   170.40     7.50  181
   5   -3  -12   172.80     8.10   30
   5    3  -11   245.40    10.10   58
   5    3  -11   256.50    10.90  213
  -5    3   11   251.60    10.90  161
  -5    3   11   249.30    10.10  275
  -5   -3   11   231.80     9.20  114
  -5   -3   11   243.50    10.70  184
   5   -3  -11   253.00    11.60   32
   5    3  -10     0.40     0.60   66
   5    3  -10     1.00     1.10  215
  -5    3   10     0.10     1.50  163
  -5    3   10    -0.20     0.50  274
  -5   -3   10     1.20     0.80  188
   5   -3  -10    -1.20     0.90   34
   5   -3  -10     1.50     1.10  196
   5    3   -9     7.60     1.20  218
  -5    3    9     5.40     1.60  164
  -5    3    9     7.20     0.90  273
  -5   -3    9     7.20     1.20  191
   5   -3   -9     5.90     1.70   36
   5   -3   -9     4.60     1.40  197
   5    3   -8     2.30     0.70   79
   5    3   -8     3.10     1.00  221
  -5    3    8     3.40     1.30  166
  -5    3    8     2.20     1.20  179
  -5    3    8     3.50     0.70  272
  -5   -3    8     3.40     0.90  195
   5   -3   -8     3.20     1.50   38
   5   -3   -8     4.30     0.90  199
   5    3   -7    17.30     1.40   84
   5    3   -7    21.10     1.60  224
  -5    3    7    18.90     1.70   57
  -5    3    7    17.60     2.00  168
  -5    3    7    14.90     1.60  182
  -5   -3    7    18.60     1.60  200
   5   -3   -7    16.50     2.00   40
   5   -3   -7    18.20     1.70  201
   5    3   -6     2.60     0.80   89
   5    3   -6    -0.20     0.70  228
  -5    3    6    -0.30     0.80   58
  -5    3    6     0.00     0.80  170
  -5    3    6    -0.20     0.70  184
  -5   -3    6     1.20     0.80  204
   5   -3   -6     3.00     1.20   41
   5   -3   -6     0.10     1.00  203
   5    3   -5     1.20     0.70   93
   5    3   -5     2.00     0.80  232
  -5    3    5     3.10     1.20   60
  -5    3    5     1.80     1.00  172
  -5    3    5     2.60     1.00  187
  -5   -3    5     1.20     0.70  209
   5   -3   -5     1.70     1.30   43
   5   -3   -5     0.70     0.90  206
   5    3   -4    11.30     1.30   97
   5    3   -4    12.50     1.20  236
  -5    3    4    16.00     1.70   61
  -5    3    4    10.50     1.50  174
  -5    3    4    10.60     1.40  189
  -5    3    4    11.20     1.20  273
  -5   -3    4    11.60     1.30  214
   5   -3   -4     9.40     1.60   45
   5   -3   -4    11.70     1.40  209
   5    3   -3    32.60     2.20  100
   5    3   -3    31.00     2.00  239
  -5    3    3    26.50     2.20   63
  -5    3    3    28.80     2.20  176
  -5    3    3    28.30     2.00  193
  -5    3    3    29.20     2.00  273
  -5   -3    3    31.60     2.20  218
   5   -3   -3    35.50     2.90   47
   5   -3   -3    31.90     2.20  212
   5   -3   -3    30.40     2.00  252
   5    3   -2    55.60     3.00  102
   5    3   -2    47.00     3.20  243
   5    3   -2    53.80     3.50  329
  -5    3    2    53.50     2.90   65
  -5    3    2    53.20     3.40  178
  -5    3    2    50.40     2.70  196
  -5   -3    2    52.90     2.90  122
  -5   -3    2    57.00     3.00  223
   5   -3   -2    41.90     3.00   49
   5   -3   -2    49.90     3.10  216
   5   -3   -2    58.00     2.90  254
   5    3   -1    68.30     4.10  105
   5    3   -1    71.40     3.90  247
   5    3   -1    70.90     3.90  327
  -5    3    1    65.80     3.60   67
  -5    3    1    75.90     3.40  199
  -5   -3    1    66.00     3.40  123
  -5   -3    1    71.80     3.80  227
   5   -3   -1    75.70     4.10   51
   5   -3   -1    72.80     3.50  221
   5   -3   -1    69.00     3.90  256
   5    3    0    46.50     3.10  106
   5    3    0    47.50     3.00  251
   5    3    0    48.40     3.20  325
  -5    3    0    45.20     2.90   70
  -5    3    0    42.40     2.50  203
  -5   -3    0    40.10     2.50  124
  -5   -3    0    45.40     2.60  232
   5   -3    0    48.30     3.00   53
   5   -3    0    40.80     2.50  225
   5   -3    0    42.70     2.80  257
   5    3    1     6.00     1.10  108
   5    3    1     6.40     1.40  323
  -5    3   -1     8.40     1.30   72
  -5    3   -1     7.80     1.00  207
  -5   -3   -1     6.90     1.10  125
  -5   -3   -1     5.90     1.20  235
   5   -3    1     6.60     1.10   55
   5   -3    1     6.40     1.00  230
   5   -3    1     7.20     1.30  259
   5    3    2   207.40     9.10  322
  -5    3   -2   183.70     8.40   75
  -5    3   -2   200.90     7.90  212
  -5   -3   -2   205.10     8.70  239
   5   -3    2   201.90     8.50   57
   5   -3    2   196.40     7.90  236
   5   -3    2   205.20     8.40  260
   5    3    3   252.90    10.50  320
  -5    3   -3   256.30    11.00   78
  -5    3   -3   239.70     9.60  216
  -5   -3   -3   252.60    10.50  242
   5   -3    3   257.10    10.30   59
   5   -3    3   232.10     9.30  241
   5   -3    3   249.20    10.10  261
   5    3    4   152.90     7.00  111
   5    3    4   140.20     6.90  318
  -5    3   -4   130.30     6.10   81
  -5    3   -4   134.40     6.30  220
  -5    3   -4   126.90     5.50  278
  -5   -3   -4   146.60     6.60  244
   5   -3    4   136.90     6.80   61
   5   -3    4   135.50     6.60  261
   5    3    5    60.10     3.60    1
   5    3    5    62.30     3.60  112
   5    3    5    61.60     4.00  316
  -5    3   -5    62.10     3.50   84
  -5    3   -5    61.70     3.60  224
  -5    3   -5    58.40     3.40  279
  -5   -3   -5    58.40     3.60  247
   5   -3    5    64.30     3.40   62
   5   -3    5    54.60     3.00  251
   5   -3    5    55.90     3.80  262
   5    3    6     2.60     1.00    2
   5    3    6     1.90     1.60  113
   5    3    6     2.30     1.00  314
  -5    3   -6     0.90     0.80   87
  -5    3   -6     1.10     0.70  228
  -5    3   -6     1.20     1.30  280
  -5   -3   -6     1.50     1.20  249
   5   -3    6     2.90     0.90   64
   5   -3    6     0.90     1.00  262
   5    3    7    54.20     3.40    3
   5    3    7    60.20     4.10  113
   5    3    7    54.00     3.70  312
  -5    3   -7    57.00     3.10   91
  -5    3   -7    56.30     2.80  231
  -5    3   -7    57.40     3.90  281
  -5   -3   -7    60.50     3.90  250
   5   -3    7    50.40     3.20   66
   5   -3    7    54.50     3.80  262
   5    3    8   100.00     5.40    4
   5    3    8   101.30     5.50  114
   5    3    8    87.70     5.00  310
  -5    3   -8    78.60     4.60   94
  -5    3   -8    94.60     4.00  234
  -5    3   -8    93.30     5.40  282
   5   -3    8    87.10     4.80   67
   5   -3    8    94.80     5.40  262
   5    3    9     6.50     1.90  114
   5    3    9     3.40     1.50  308
  -5    3   -9     8.90     1.30   98
  -5    3   -9     4.40     1.10  237
  -5    3   -9     4.10     1.60  283
  -5   -3   -9     5.40     1.40  134
   5   -3    9     4.20     1.20   68
   5   -3    9     3.80     1.50  262
   5    3   10    27.40     2.80  114
   5    3   10    18.00     2.30  306
  -5    3  -10    28.60     2.00  101
  -5    3  -10    21.40     2.00  239
  -5    3  -10    19.60     2.30  283
  -5   -3  -10    22.00     2.20  135
   5   -3   10    32.10     2.30   70
   5   -3   10    21.70     2.70  262
   5    3   11    67.10     4.80  114
   5    3   11    66.10     4.70  305
  -5    3  -11    60.70     3.50  105
  -5    3  -11    61.80     3.90  241
  -5    3  -11    69.00     4.40  284
  -5   -3  -11    64.00     4.00  136
  -5   -3  -11    53.50     3.70  328
   5   -3   11    63.70     3.90   71
   5   -3   11    64.50     4.90  262
   5    3   12    56.70     4.20    9
   5    3   12    64.00     4.40  114
   5    3   12    53.80     4.40  303
  -5    3  -12    61.00     3.40  108
  -5    3  -12    59.70     4.40  285
  -5   -3  -12    62.70     4.00  137
  -5   -3  -12    53.80     4.00  328
   5   -3   12    53.30     3.60   72
   5   -3   12    52.40     4.20  262
   5    3   13    93.30     5.50   10
   5    3   13    83.50     6.30  114
   5    3   13    89.30     5.40  301
  -5    3  -13    82.40     4.80  112
  -5    3  -13    86.70     4.60  244
  -5    3  -13    97.60     5.50  286
  -5   -3  -13    72.50     4.90  138
  -5   -3  -13    76.30     5.10  328
   5   -3   13    86.50     5.00   73
   5   -3   13    91.80     5.90  262
   5    3   14    43.30     3.50   11
   5    3   14    36.10     3.70  114
   5    3   14    38.50     3.90  299
  -5    3  -14    44.10     3.10  115
  -5    3  -14    41.30     3.10  246
  -5    3  -14    36.30     3.50  287
  -5   -3  -14    40.00     3.50  139
  -5   -3  -14    32.40     3.00  328
   5   -3   14    40.30     3.20   73
   5   -3   14    38.20     3.90  261
   5    3   15    26.50     3.00   12
   5    3   15    28.00     3.60  113
   5    3   15    30.20     3.30  297
  -5    3  -15    30.70     2.40  118
  -5    3  -15    27.10     2.60  247
  -5    3  -15    27.60     3.20  288
  -5   -3  -15    24.40     3.00  140
  -5   -3  -15    29.60     3.00  328
   5   -3   15    31.20     2.70   74
   5   -3   15    25.20     2.90  261
   5    3   16     0.00     1.40   13
   5    3   16    -0.70     1.50  113
   5    3   16     0.30     1.90  296
  -5    3  -16     1.50     1.10  121
  -5    3  -16     0.60     1.50  248
  -5    3  -16     1.20     2.00  289
  -5   -3  -16     4.10     2.00  142
  -5   -3  -16     3.50     1.70  328
   5   -3   16     2.50     1.10   74
   5   -3   16     1.10     2.20  261
   5    3   17    -0.90     1.40   14
   5    3   17     0.30     2.40  113
   5    3   17     0.90     1.40  294
  -5    3  -17     2.90     1.30  125
  -5    3  -17    -0.90     1.60  248
  -5    3  -17     0.90     2.10  291
  -5   -3  -17    -1.30     1.80  143
  -5   -3  -17     0.20     1.70  328
   5   -3   17    -1.70     1.00   75
   5   -3   17     2.70     2.40  260
   5    3   18    -0.10     2.10   15
   5    3   18    -0.70     2.70  112
   5    3   18    -1.10     2.30  292
  -5    3  -18    -0.60     1.20  128
  -5    3  -18     0.60     1.80  249
  -5    3  -18     1.00     2.10  292
  -5   -3  -18     2.70     2.20  144
  -5   -3  -18     0.60     1.90  328
   5   -3   18     0.40     1.40   75
   5   -3   18   -10.20     2.90  260
   5    3   19     2.40     2.10   16
   5    3   19     2.20     3.00  112
   5    3   19     1.70     2.40  291
  -5    3  -19    -0.70     1.20  131
  -5    3  -19     0.30     1.80  249
  -5    3  -19     1.90     2.30  293
  -5   -3  -19    -0.70     1.50  145
  -5   -3  -19     0.00     1.40  328
   5   -3   19    -1.20     1.30    2
   5   -3   19     2.80     1.70   75
   5    3   20     2.00     2.30   17
   5    3   20     2.50     3.10  111
   5    3   20     2.40     2.70  289
  -5    3  -20     2.10     1.70  134
  -5    3  -20     2.30     2.30  250
  -5    3  -20    -3.70     2.20  294
  -5   -3  -20    -0.30     1.60  146
  -5   -3  -20     2.30     2.20  328
   5   -3   20     2.40     1.50    5
   5   -3   20    -0.80     1.60   75
   5    3   21     0.80     2.40   19
   5    3   21     3.20     3.30  111
   5    3   21    -7.30     3.00  287
  -5    3  -21    -2.00     1.70  250
  -5    3  -21     1.20     2.60  295
  -5   -3  -21    -0.70     2.70  147
  -5   -3  -21     2.90     2.30  329
   5   -3   21     3.30     1.60    8
   5    3   22     2.80     2.60   20
   5    3   22    -5.90     3.60  110
  -5    3  -22     5.50     2.30  296
  -5   -3  -22     2.20     2.70  148
  -5   -3  -22     2.20     1.80  329
   5   -3   22     4.50     1.70   11
   5    3   23     1.20     2.80   21
  -5    3  -23    -4.50     2.80  297
  -5   -3  -23     0.30     2.80  149
  -5   -3  -23    -1.50     2.60  330
   5   -3   23     0.70     1.60   14
   5    3   24    -2.50     2.80   22
  -5    3  -24     0.40     3.10  298
  -5   -3  -24     0.30     3.20  151
  -5   -3  -24     1.20     2.10  330
   5   -3   24     0.70     1.40   17
   5    3   25     7.60     3.50   23
  -5    3  -25    12.40     3.80  299
  -5   -3  -25    11.00     3.90  152
   5   -3   25     4.10     2.10   19
  -5    5   25     6.40     3.40   51
   5   -5  -25    11.50     5.10  192
   5    5  -24     1.40     2.60  274
  -5    5   24     3.60     2.40   51
   5   -5  -24    -6.00     4.40  191
   5    5  -23    47.90     4.50  210
   5    5  -23    38.00     4.70  272
  -5    5   23    46.70     5.20   51
   5   -5  -23    47.10     5.90  191
   5    5  -22    -0.30     2.20  211
   5    5  -22     0.10     2.20  269
  -5    5   22     4.60     3.00   51
   5   -5  -22     1.80     3.60  191
   5    5  -21    11.60     2.50  212
   5    5  -21    13.50     2.80  267
  -5    5   21    15.80     3.50   50
   5   -5  -21    16.10     4.00  191
   5    5  -20     2.70     1.80  213
   5    5  -20     2.60     2.20  265
  -5    5   20     1.20     1.90   50
   5   -5  -20     2.70     3.30  191
   5    5  -19    35.50     3.20  214
   5    5  -19    27.60     3.30  263
  -5    5   19    37.90     4.20   50
  -5    5   19    17.70     3.50  145
  -5    5   19    28.70     1.70  271
  -5    5   19    35.50     1.90  295
   5   -5  -19    34.80     4.30  191
   5    5  -18     1.60     1.50  215
   5    5  -18    -1.20     1.90  260
  -5    5   18     3.50     1.80   50
  -5    5   18     0.70     3.10  146
  -5    5   18     1.00     0.70  267
  -5    5   18     0.50     0.90  304
   5   -5  -18     0.80     2.60  192
   5    5  -17    40.90     3.10  216
   5    5  -17    34.50     4.00  258
  -5    5   17    40.90     4.00   50
  -5    5   17    37.90     4.30  148
  -5    5   17    36.50     2.40  265
  -5    5   17    37.90     2.70  311
   5   -5  -17    37.00     4.20  192
   5    5  -16     7.20     1.50  218
   5    5  -16     7.90     2.30  256
  -5    5   16     5.80     1.90   50
  -5    5   16     5.00     2.10  149
  -5    5   16     8.50     1.30  263
  -5    5   16     7.20     1.10  318
   5   -5  -16     5.40     2.50  192
   5    5  -15     3.10     1.30  220
   5    5  -15     4.40     2.00  253
  -5    5   15     2.50     1.50   50
  -5    5   15     2.70     1.90  150
  -5    5   15     2.20     1.10  262
  -5    5   15     0.70     1.00  324
   5   -5  -15     2.50     2.10  193
   5    5  -14     1.50     1.10  222
  -5    5   14     0.20     1.90   50
  -5    5   14    -1.50     2.30  151
  -5    5   14    -0.50     1.00  262
  -5    5   14    -0.70     0.80  329
   5   -5  -14    -5.10     2.60   23
   5   -5  -14    -0.40     1.50  193
   5    5  -13     0.40     1.10  224
  -5    5   13     2.30     1.90   51
  -5    5   13     0.90     2.10  153
  -5    5   13     0.20     0.90  261
   5   -5  -13    -0.60     1.70   24
   5   -5  -13     1.70     2.00  194
   5    5  -12     0.90     0.60   30
   5    5  -12     0.30     0.50   64
   5    5  -12     0.80     0.90  227
  -5    5   12     0.90     1.20   51
  -5    5   12     1.30     1.60  154
  -5    5   12     0.30     1.10  261
  -5   -5   12     0.50     0.40  158
   5   -5  -12     1.30     2.00   25
   5    5  -11    36.30     2.20   23
   5    5  -11    40.70     2.60  229
  -5    5   11    41.70     3.90   51
  -5    5   11    41.10     3.60  155
  -5    5   11    43.40     3.10  261
  -5   -5   11    40.30     2.10  152
  -5   -5   11    39.20     2.70  182
   5   -5  -11    40.40     3.80   27
   5    5  -10    15.90     1.40   19
   5    5  -10    11.00     1.20   83
   5    5  -10    18.10     1.70  233
  -5    5   10    16.40     2.10   52
  -5    5   10    16.80     2.70  156
  -5    5   10    18.30     1.80  261
  -5   -5   10    12.40     1.20  148
  -5   -5   10    17.20     1.70  185
   5   -5  -10    15.70     2.60   28
   5    5   -9     4.90     1.00   16
   5    5   -9     2.30     0.70   89
   5    5   -9     3.90     1.00  236
  -5    5    9     2.20     1.70   53
  -5    5    9     1.00     1.90  158
  -5   -5    9     4.90     0.90  145
  -5   -5    9     3.90     0.90  190
   5   -5   -9     5.40     1.70   29
   5   -5   -9     2.50     1.30  198
   5    5   -8     2.10     1.00   15
   5    5   -8    -0.20     0.60   94
   5    5   -8     0.90     1.00  239
  -5    5    8     1.00     1.60   53
  -5    5    8     0.10     1.80  159
  -5   -5    8     0.80     0.80  143
  -5   -5    8     0.70     0.90  194
   5   -5   -8     0.20     1.80   30
   5   -5   -8     1.50     1.40  200
   5    5   -7     0.80     1.00   13
   5    5   -7     0.80     0.90   98
   5    5   -7     1.10     0.80  243
  -5    5    7     1.80     1.40   54
  -5    5    7     1.30     1.30  160
  -5    5    7     2.10     1.20  262
  -5   -5    7     2.50     1.00  142
  -5   -5    7     0.40     0.90  199
   5   -5   -7     1.10     1.60   31
   5   -5   -7    -0.20     1.20  201
   5    5   -6     2.10     1.00   12
   5    5   -6     2.40     1.00  102
   5    5   -6     4.50     1.20  246
  -5    5    6     3.40     1.30   55
  -5    5    6     3.80     1.70  161
  -5   -5    6     4.30     1.00  141
  -5   -5    6     2.60     1.00  204
   5   -5   -6     5.30     1.80   33
   5   -5   -6     6.70     1.40  203
   5    5   -5     1.70     1.00   12
   5    5   -5     4.50     1.20  105
   5    5   -5     3.80     1.00  249
  -5    5    5     1.30     1.10   56
  -5    5    5    -1.50     1.50  162
  -5   -5    5     5.40     1.10  140
  -5   -5    5     2.10     0.80  209
   5   -5   -5     3.80     1.40   34
   5   -5   -5     1.90     1.20  206
   5    5   -4     7.30     1.60   11
   5    5   -4     8.10     1.40  107
  -5    5    4     7.70     2.10  164
  -5    5    4     5.80     1.50  264
  -5   -5    4     8.60     1.10  214
   5   -5   -4     8.20     2.10   35
   5   -5   -4     9.20     1.30  209
   5    5   -3     0.40     1.00   11
   5    5   -3    -0.60     1.10  109
  -5    5    3     0.30     1.50  165
  -5   -5    3     1.10     0.80  219
   5   -5   -3     1.50     1.60   36
   5   -5   -3     1.70     0.90  212
   5    5   -2    40.60     3.00   11
   5    5   -2    37.40     3.10  111
  -5    5    2    35.10     3.00   60
  -5    5    2    31.70     3.00  166
  -5    5    2    38.70     2.60  181
  -5   -5    2    36.00     2.30  223
   5   -5   -2    43.40     4.30   38
   5   -5   -2    37.20     2.60  216
   5    5   -1    49.20     3.00   11
   5    5   -1    43.90     3.20  112
  -5    5    1    38.50     3.00   62
  -5    5    1    39.90     3.30  167
  -5    5    1    43.80     2.90  183
  -5   -5    1    38.20     2.60  227
   5   -5   -1    45.80     4.70   39
   5   -5   -1    41.90     2.70  220
   5    5    0     9.30     1.60   11
   5    5    0    10.40     1.80  114
  -5    5    0     5.60     1.60   64
  -5    5    0    10.60     1.90  168
  -5    5    0     9.80     1.20  185
  -5   -5    0     8.90     1.40  231
   5   -5    0    10.10     1.80   40
   5    5    1     2.20     1.30   11
   5    5    1     3.40     1.50  115
   5    5    1     1.70     1.10  330
  -5    5   -1     1.30     1.30   66
  -5    5   -1     1.20     1.30  170
  -5    5   -1     0.50     0.90  188
  -5   -5   -1     1.70     1.10  235
   5   -5    1     2.10     1.20   41
   5   -5    1     1.90     0.70  230
   5    5    2     0.60     1.00   11
   5    5    2     2.30     1.60  115
   5    5    2    -0.80     1.40  328
  -5    5   -2     2.20     1.40   68
  -5    5   -2     0.90     1.40  171
  -5    5   -2    -0.20     0.80  191
  -5   -5   -2     0.40     0.80  238
   5   -5    2    -0.70     1.20   42
   5   -5    2    -0.60     0.70  236
   5    5    3    12.00     1.90   11
   5    5    3     8.40     1.80  116
   5    5    3    10.20     2.00  327
  -5    5   -3    11.20     1.70   70
  -5    5   -3    12.70     1.80  172
  -5    5   -3    10.80     1.20  194
  -5    5   -3    14.70     2.20  269
  -5   -5   -3    11.70     1.80  241
   5   -5    3    10.70     1.70   43
   5    5    4    22.40     2.50   12
   5    5    4    24.30     3.10  117
   5    5    4    24.00     2.80  325
  -5    5   -4    21.00     2.20   73
  -5    5   -4    26.10     2.40  173
  -5    5   -4    23.60     1.70  198
  -5    5   -4    28.00     2.90  270
  -5   -5   -4    24.60     2.90  243
   5   -5    4    28.00     2.40   44
   5   -5    4    21.80     1.60  248
   5    5    5    12.80     1.90   12
   5    5    5    12.60     2.00  117
   5    5    5    14.10     2.50  323
  -5    5   -5    12.20     1.70   75
  -5    5   -5     8.10     1.60  174
  -5    5   -5    12.50     1.20  202
  -5    5   -5    12.20     2.30  271
  -5   -5   -5    16.30     2.10  141
  -5   -5   -5    13.90     2.00  245
   5   -5    5    16.80     2.20   45
   5    5    6     8.90     2.00   13
   5    5    6     3.90     2.00  117
   5    5    6     6.80     2.10  322
  -5    5   -6     6.30     1.30   78
  -5    5   -6     4.90     1.50  175
  -5    5   -6     4.90     1.00  206
  -5    5   -6     2.60     1.80  272
  -5   -5   -6     7.10     1.60  141
  -5   -5   -6     5.80     1.70  247
   5   -5    6     5.30     1.40   46
   5    5    7    -0.50     1.30   13
   5    5    7     1.70     1.90  118
   5    5    7     0.90     1.20  320
  -5    5   -7     1.40     1.00   81
  -5    5   -7     0.30     1.30  176
  -5    5   -7    -0.60     0.70  210
  -5    5   -7     1.70     1.80  273
  -5   -5   -7     3.50     1.80  142
  -5   -5   -7     1.00     1.10  249
   5   -5    7     1.40     1.50   47
   5    5    8    44.30     3.70   14
   5    5    8    31.50     3.80  118
   5    5    8    55.20     4.30  318
  -5    5   -8    48.50     3.40   85
  -5    5   -8    44.80     3.30  176
  -5    5   -8    48.10     2.70  214
  -5    5   -8    44.70     4.10  274
  -5   -5   -8    35.30     3.10  142
  -5   -5   -8    45.90     3.70  250
   5   -5    8    45.30     3.30   48
   5    5    9     9.40     2.40   14
   5    5    9     8.70     1.90  118
   5    5    9     9.10     2.40  317
  -5    5   -9    10.70     1.50   88
  -5    5   -9     9.50     1.70  177
  -5    5   -9     6.80     1.00  218
  -5    5   -9    11.10     2.50  275
  -5   -5   -9    12.00     2.30  143
   5   -5    9    11.00     1.50   49
   5    5   10    12.60     2.80   15
   5    5   10     6.10     2.00  118
   5    5   10    10.50     2.30  315
  -5    5  -10     8.20     1.50   92
  -5    5  -10     7.00     1.60  178
  -5    5  -10     7.10     1.10  221
  -5    5  -10     7.70     2.40  276
  -5   -5  -10    13.10     2.40  143
   5   -5   10     7.20     1.50   49
   5    5   11    14.40     2.80   15
   5    5   11     8.80     2.90  118
   5    5   11     6.50     1.80  313
  -5    5  -11     8.00     1.40   95
  -5    5  -11     7.60     1.20  224
  -5    5  -11    15.60     2.70  277
  -5   -5  -11    11.00     2.10  144
   5   -5   11    10.80     1.80   50
   5    5   12    65.90     5.10   16
   5    5   12    61.40     5.50  118
   5    5   12    63.40     5.20  311
  -5    5  -12    69.80     4.20   99
  -5    5  -12    70.30     5.30  278
  -5   -5  -12    80.30     5.20  145
   5   -5   12    66.70     4.10   50
   5    5   13    20.70     3.20   17
   5    5   13    12.60     3.20  117
   5    5   13     9.40     2.60  309
  -5    5  -13    19.10     2.10  103
  -5    5  -13    13.10     1.60  230
  -5    5  -13    14.70     3.10  279
  -5   -5  -13    20.00     3.10  145
   5   -5   13    14.50     1.90   51
   5    5   14    42.30     4.30   17
   5    5   14    41.60     4.70  117
   5    5   14    37.70     4.30  308
  -5    5  -14    41.00     4.30  280
  -5   -5  -14    50.80     4.80  146
   5   -5   14    39.10     2.90   51
   5    5   15    32.30     3.80   18
   5    5   15    24.10     3.80  306
  -5    5  -15    27.00     2.70  111
  -5    5  -15    17.60     2.10  234
  -5    5  -15    29.30     3.80  282
  -5   -5  -15    29.30     3.70  147
   5   -5   15    25.20     2.30   51
   5    5   16     4.80     2.10   19
   5    5   16    -1.20     2.00  304
  -5    5  -16     1.00     1.40  115
  -5    5  -16     2.10     1.40  235
  -5    5  -16     3.40     2.60  283
  -5   -5  -16    -0.30     2.60  148
   5   -5   16     0.20     1.00   51
   5    5   17     0.30     2.50   20
  -5    5  -17     0.70     1.40  237
  -5    5  -17    -0.80     2.50  284
  -5   -5  -17     2.40     3.00  148
   5   -5   17     0.20     0.90   51
   5    5   18     0.60     2.70   21
  -5    5  -18     4.30     2.80  285
  -5   -5  -18    -1.10     2.80  149
   5    5   19     3.10     3.00   21
  -5    5  -19    -0.10     2.00  286
  -5   -5  -19     7.30     2.50  150
   5    5   20     2.10     2.90   22
  -5    5  -20     2.40     2.30  287
  -5   -5  -20     3.00     3.20  151
   5   -5   20     3.10     1.30    4
   5    5   21    12.80     3.90   23
  -5    5  -21    12.50     4.20  288
  -5   -5  -21     8.60     3.90  152
   5   -5   21     9.10     1.50    8
   5    5   22     1.30     2.20   24
  -5    5  -22     0.40     3.70  289
  -5   -5  -22     1.50     3.60  153
   5   -5   22     1.00     1.10   13
   5    5   23    12.70     3.70   25
  -5    5  -23    14.50     4.50  291
  -5   -5  -23    16.90     4.30  153
   5    7  -21     0.30     3.50  265
  -5    7   21     2.00     2.80   51
   5   -7  -21     5.10     4.00  194
   5    7  -20     2.10     3.50  263
  -5    7   20     2.30     3.70   51
   5   -7  -20     0.20     3.30  194
   5    7  -19     7.20     3.70  261
  -5    7   19     8.80     3.80   51
   5   -7  -19     8.40     3.60  194
   5    7  -18     3.30     3.60  259
  -5    7   18     6.20     3.80   51
   5   -7  -18     6.10     2.30  194
   5    7  -17     0.70     2.90  258
  -5    7   17     2.50     3.20   51
  -5    7   17     0.40     1.90  261
   5   -7  -17    -4.00     2.70  194
   5    7  -16     0.40     2.90  256
  -5    7   16     2.80     2.90   51
  -5    7   16     2.10     1.60  260
   5   -7  -16    -0.90     2.60  195
   5    7  -15    12.60     2.70  254
  -5    7   15     9.90     3.50   51
  -5    7   15    12.30     2.50  260
   5   -7  -15    10.40     2.80  195
   5    7  -14     3.00     2.90  252
  -5    7   14    -2.30     2.00   51
  -5    7   14     0.50     1.60  260
   5   -7  -14     3.00     1.80  196
  -5    7   13     5.10     2.60   51
  -5    7   13     2.50     1.60  259
   5   -7  -13    -1.70     2.20  197
   5    7  -12     1.00     0.80   79
  -5    7   12     2.10     2.50   52
  -5    7   12    -0.30     1.40  259
   5   -7  -12    -0.60     2.00  198
   5    7  -11     2.30     1.20   41
   5    7  -11     3.10     1.10   88
  -5    7   11     1.50     1.80   52
  -5    7   11     4.00     1.80  259
  -5   -7   11     2.80     0.90  170
   5   -7  -11     3.30     2.00  199
   5    7  -10    24.70     2.40   37
   5    7  -10    20.30     2.30   94
  -5    7   10    29.80     3.80   52
  -5    7   10    27.10     2.90  260
  -5   -7   10    24.60     1.80  165
   5   -7  -10    23.70     3.00  200
   5    7   -9    11.80     1.90   33
   5    7   -9     8.90     1.70   98
  -5    7    9     8.90     2.40   53
  -5    7    9     7.80     2.00  260
  -5   -7    9    11.00     1.50  162
  -5   -7    9    10.10     1.30  180
   5   -7   -9    12.10     3.60   23
   5   -7   -9    12.90     2.40  201
   5    7   -8     9.90     1.70   31
   5    7   -8     4.60     1.40  102
  -5    7    8     8.50     2.50   54
  -5    7    8     8.50     2.00  260
  -5   -7    8    10.10     1.60  159
  -5   -7    8     8.90     1.30  186
   5   -7   -8    10.50     3.40   24
   5   -7   -8     6.50     1.80  203
   5    7   -7     9.70     1.80   28
   5    7   -7    12.50     2.10  105
  -5    7    7     7.90     2.50   54
  -5    7    7    13.70     2.30  260
  -5   -7    7    10.00     1.80  157
  -5   -7    7    13.40     1.50  191
   5   -7   -7    13.20     3.30   25
   5   -7   -7    12.90     2.10  205
   5    7   -6   158.40     7.50   27
   5    7   -6   158.60     8.20  107
  -5    7    6   141.30     8.80   55
  -5   -7    6   137.40     6.80  155
  -5   -7    6   155.00     6.30  197
   5   -7   -6   156.80     9.60   25
   5   -7   -6   164.00     7.80  207
   5    7   -5    35.00     3.00   25
   5    7   -5    31.50     3.00  109
  -5    7    5    31.20     3.20   56
  -5   -7    5    26.90     2.80  154
  -5   -7    5    38.20     2.40  203
   5   -7   -5    26.50     3.70   26
   5   -7   -5    31.50     2.70  210
   5    7   -4     4.70     1.70   24
   5    7   -4     3.60     1.70  111
  -5    7    4     3.80     1.70   57
  -5   -7    4     4.60     1.50  153
  -5   -7    4     6.10     1.20  209
   5   -7   -4     2.90     1.90   27
   5   -7   -4     5.30     1.50  213
   5    7   -3    21.30     2.70   24
   5    7   -3    16.60     2.50  112
  -5    7    3    23.10     2.70   58
  -5   -7    3    16.10     2.20  152
  -5   -7    3    19.90     1.90  214
   5   -7   -3    18.60     3.20   28
   5    7   -2    86.90     5.20   23
   5    7   -2    72.10     5.50  114
  -5    7    2    88.30     5.50   59
  -5   -7    2    75.60     4.60  151
  -5   -7    2    79.50     4.10  219
   5   -7   -2    74.80     5.30   28
   5   -7   -2    80.00     4.20  220
   5    7   -1    59.70     4.10   22
   5    7   -1    48.60     4.70  115
  -5    7    1    50.30     4.60   61
  -5   -7    1    73.60     4.50  151
  -5   -7    1    63.30     3.40  223
   5   -7   -1    50.00     4.10   29
   5   -7   -1    56.60     3.40  225
   5    7    0     0.90     1.80   22
   5    7    0     2.10     2.10  116
  -5    7    0     9.30     1.80   62
  -5    7    0     0.60     2.50  158
  -5   -7    0     6.20     2.10  150
  -5   -7    0     8.50     1.60  227
   5   -7    0    12.20     2.50   30
   5    7    1    -1.70     1.80   22
   5    7    1    -2.90     2.30  117
  -5    7   -1     2.40     1.80   64
  -5    7   -1    -5.30     2.40  159
  -5    7   -1     3.20     1.70  265
  -5   -7   -1     2.30     1.50  150
  -5   -7   -1     1.60     1.50  231
   5   -7    1     2.80     2.10   30
   5   -7    1     2.40     0.80  237
   5    7    2    25.70     2.90   21
  -5    7   -2    18.60     2.60   65
  -5    7   -2     9.50     2.90  159
  -5   -7   -2    22.40     2.90  150
  -5   -7   -2    26.10     2.50  234
   5   -7    2    25.00     3.10   31
   5   -7    2    20.50     1.60  244
   5    7    3     3.50     2.20   21
  -5    7   -3     3.10     1.70   67
  -5    7   -3    -0.80     2.20  160
  -5   -7   -3     2.40     2.00  150
   5   -7    3    -0.20     1.80   31
   5    7    4     2.70     2.10   21
  -5    7   -4     3.20     1.90   70
  -5    7   -4    -1.20     2.00  160
  -5   -7   -4     0.00     2.00  150
  -5   -7   -4     0.90     1.50  239
   5   -7    4     2.70     1.90   32
   5    7    5     9.10     2.40   21
  -5    7   -5     8.20     1.90   72
  -5    7   -5     5.50     2.20  161
  -5   -7   -5    10.00     2.40  150
  -5   -7   -5     7.90     2.00  242
   5   -7    5     8.40     2.10   32
   5    7    6     9.70     2.60   21
  -5    7   -6     6.60     1.80   74
  -5    7   -6     1.00     2.50  161
  -5    7   -6     8.00     2.80  269
  -5   -7   -6     8.50     2.70  150
  -5   -7   -6     9.80     2.50  244
   5   -7    6     8.50     2.10   32
   5    7    7     2.20     2.30   21
  -5    7   -7     0.50     1.40   77
  -5    7   -7     4.10     2.00  161
  -5    7   -7     0.10     1.60  270
  -5   -7   -7     1.00     1.70  150
  -5   -7   -7     3.30     2.10  245
   5   -7    7    -0.60     1.70   33
   5    7    8     4.90     2.50   22
  -5    7   -8     1.30     1.40   80
  -5    7   -8     1.00     1.90  162
  -5    7   -8     5.60     2.20  271
  -5   -7   -8     5.20     2.60  150
  -5   -7   -8     2.70     2.20  247
   5   -7    8     4.30     2.10   33
   5    7    9     3.60     2.00   22
  -5    7   -9     6.00     1.70   83
  -5    7   -9     6.20     2.00  162
  -5    7   -9     7.50     2.40  272
  -5   -7   -9     8.50     2.80  150
  -5   -7   -9     3.90     1.70  248
   5   -7    9     7.10     2.20   33
   5    7   10     0.70     2.60   22
  -5    7  -10     0.60     1.90   86
  -5    7  -10     1.20     1.90  162
  -5    7  -10     0.10     2.70  273
  -5   -7  -10    -1.00     2.50  151
  -5   -7  -10     0.60     2.30  249
   5   -7   10    -0.10     1.80   33
   5    7   11    10.60     2.90   23
  -5    7  -11     2.40     1.70   89
  -5    7  -11     0.10     1.80  161
  -5    7  -11     7.00     3.00  274
  -5   -7  -11     1.70     2.00  151
  -5   -7  -11     1.60     2.30  250
   5   -7   11    11.20     2.10   33
   5    7   12    24.30     3.30   23
  -5    7  -12     7.80     2.60  161
  -5    7  -12    13.80     3.70  275
  -5   -7  -12    21.10     3.80  152
   5    7   13     5.40     3.10   23
  -5    7  -13     3.80     1.80  161
  -5    7  -13    13.20     3.60  276
  -5   -7  -13    -0.90     2.20  152
   5    7   14     2.50     3.10   24
  -5    7  -14     2.40     3.10  277
  -5   -7  -14     9.60     3.30  152
   5    7   15     1.40     2.90   24
  -5    7  -15    -1.00     3.00  278
  -5   -7  -15     3.30     2.10  153
   5    7   16     8.60     3.70   25
  -5    7  -16    11.50     4.10  279
  -5   -7  -16     9.60     4.00  153
   5    7   17     8.30     3.60   25
  -5    7  -17     4.10     2.60  280
  -5   -7  -17     9.90     3.10  154
   5    7   18     0.40     2.60   26
  -5    7  -18     2.90     2.80  281
  -5   -7  -18    -2.90     3.50  155
   5    7   19    11.20     4.00   27
  -5    7  -19     4.90     3.10  282
  -5   -7  -19     5.70     3.20  155
   5    9  -14     5.00     4.20  255
  -5    9   14    -0.30     2.70   53
  -5    9   14     2.20     2.60  261
   5   -9  -14     3.20     2.90  201
   5    9  -13     1.50     4.20  253
  -5    9   13     1.20     3.80   53
  -5    9   13     3.10     3.30  261
   5   -9  -13     1.40     2.50  202
   5    9  -12     3.10     3.00  252
  -5    9   12     2.30     3.60   54
  -5    9   12     5.50     2.70  261
   5   -9  -12     6.70     2.70  203
  -5    9   11    -2.90     2.40   54
  -5    9   11     0.60     2.60  261
   5   -9  -11     2.80     2.30  204
  -5    9   10     0.80     4.00   54
  -5    9   10     2.20     2.80  261
  -5   -9   10     0.00     1.30  176
   5   -9  -10     3.00     2.40  205
  -5    9    9    -1.20     3.40   55
  -5    9    9     5.10     2.80  261
  -5   -9    9    -1.60     1.50  173
   5   -9   -9     0.40     2.70  207
  -5    9    8     1.00     3.20   55
  -5    9    8    -3.30     2.60  261
  -5   -9    8     0.00     1.70  170
   5   -9   -8     2.10     2.30  209
  -5    9    7    38.00     4.60   56
  -5    9    7    45.50     4.80  261
   5   -9   -7    40.00     3.50  211
  -5    9    6    19.00     4.10   57
  -5    9    6    23.60     3.90  262
  -5   -9    6    22.90     3.20  166
   5   -9   -6    24.20     2.80  214
  -5    9    5     5.60     3.30   58
  -5    9    5     4.60     3.10  262
  -5   -9    5     5.10     2.10  164
   5   -9   -5     5.00     1.90  217
  -5    9    4     6.30     3.20   58
  -5    9    4     3.30     3.00  263
  -5   -9    4     1.00     1.90  163
   5   -9   -4     4.50     1.50  221
  -5    9    3    11.10     3.30   59
  -5    9    3    10.90     2.70  263
  -5   -9    3     7.10     2.30  162
   5   -9   -3    11.60     1.70  225
  -5    9    2     4.10     3.20   60
  -5    9    2    16.40     3.70  263
  -5   -9    2    13.20     3.10  161
   5   -9   -2    11.00     4.00   20
   5    9   -1     8.90     2.80   32
  -5    9    1    -1.90     2.60   62
  -5    9    1     4.30     2.60  264
  -5   -9    1     6.90     2.50  160
   5    9    0     2.00     2.60   31
  -5    9    0    -2.20     1.60   63
  -5    9    0     2.50     3.00  265
  -5   -9    0     3.60     2.50  160
   5    9    1     2.90     2.70   30
  -5    9   -1     2.20     2.60   64
  -5    9   -1    -4.40     3.20  265
  -5   -9   -1    -1.00     2.40  159
   5    9    2     0.50     1.80   30
  -5    9   -2     0.60     1.70   66
  -5    9   -2     0.90     3.20  266
  -5   -9   -2    -1.50     2.40  159
   5    9    3     2.20     2.80   30
  -5    9   -3     0.20     2.50   68
  -5    9   -3    -0.70     3.00  266
  -5   -9   -3    -0.50     2.60  158
   5    9    4     5.00     2.90   29
  -5    9   -4     4.90     2.60  267
  -5   -9   -4     6.70     3.10  158
   5    9    5     0.70     2.90   29
  -5    9   -5    -0.60     3.60  268
  -5   -9   -5    -0.10     2.80  158
   5    9    6     0.30     2.10   29
  -5    9   -6     3.10     3.80  269
  -5   -9   -6     3.60     3.20  158
   5    9    7    -2.60     2.00   29
  -5    9   -7     4.40     3.80  269
  -5   -9   -7     0.50     3.10  157
   5    9    8    11.40     3.00   29
  -5    9   -8    17.30     4.50  270
  -5   -9   -8    20.30     4.10  157
   5    9    9     8.70     2.90   29
  -5    9   -9    10.60     3.70  271
  -5   -9   -9     2.20     3.50  158
   5    9   10     3.10     2.60   29
  -5    9  -10     6.30     4.20  272
  -5   -9  -10    13.30     4.00  158
   5    9   11     8.60     3.90   29
  -5    9  -11     2.90     4.20  273
  -5   -9  -11     4.10     3.80  158
   5    9   12    -3.40     3.60   29
  -5    9  -12     4.70     4.50  274
  -5   -9  -12     5.30     3.20  158
   6    0  -28     4.90     4.50  197
  -6    0   28     0.40     1.60   68
   6    0  -27     2.90     4.00  196
  -6    0   27    -0.70     1.50   68
   6    0  -26     4.40     4.00  196
  -6    0   26     0.40     2.00   67
   6    0  -25    -4.30     3.50  196
  -6    0   25     0.00     1.40   66
   6    0  -24    22.50     3.60  196
  -6    0   24    13.60     1.80   66
   6    0  -23    -8.00     3.10   13
   6    0  -23     0.70     2.00  196
  -6    0   23     0.00     1.30   66
  -6    0   23    -1.70     1.50  142
   6    0  -22     3.30     1.90   15
   6    0  -22     9.80     3.20  196
  -6    0   22    10.30     1.70   66
  -6    0   22    11.00     2.20  144
   6    0  -21    -0.30     2.00   18
   6    0  -21    -1.90     2.40  196
  -6    0   21    -0.50     1.10   66
  -6    0   21     0.40     1.30  147
   6    0  -20   135.50     7.30   21
   6    0  -20   149.60     8.70  197
  -6    0   20   142.70     8.50   66
  -6    0   20   142.60     7.60  149
   6    0  -19     0.90     1.90   23
   6    0  -19    -2.30     1.60  197
  -6    0   19     1.20     1.10   66
  -6    0   19     2.30     1.30  152
   6    0  -18    16.70     2.20   26
   6    0  -18     9.80     2.50  197
  -6    0   18    11.50     1.60   66
  -6    0   18    14.60     1.90  154
   6    0  -17     1.00     1.30   29
   6    0  -17     3.10     2.00  198
  -6    0   17     2.00     1.00   66
  -6    0   17    -0.90     1.00  157
   6    0  -16    38.30     3.20   31
   6    0  -16    41.30     3.60  198
  -6    0   16    40.50     2.80   67
  -6    0   16    42.20     2.70  160
   6    0  -15     1.40     1.30   34
   6    0  -15    -0.20     1.50  199
  -6    0   15     2.60     1.10   68
  -6    0   15     1.30     1.00  163
   6    0  -14    68.00     4.60   37
   6    0  -14    68.50     4.30  200
  -6    0   14    63.40     3.80  166
   6    0  -13     0.60     1.10   40
   6    0  -13     0.60     1.10  201
  -6    0   13     1.10     1.10  169
  -6    0   13     0.30     1.30  180
   6    0  -12     0.60     1.00   44
   6    0  -12    -0.10     0.30  294
  -6    0   12    -0.10     0.90   70
  -6    0   12    -0.40     0.90  172
  -6    0   12     1.50     1.30  183
   6    0  -11    -0.90     0.90   47
   6    0  -11     0.70     0.90  204
   6    0  -11    -0.10     0.30  297
  -6    0   11     1.30     0.90   72
  -6    0   11     0.80     1.00  175
  -6    0   11     0.30     0.80  185
   6    0  -10   103.40     5.40   50
   6    0  -10   110.50     5.40  205
   6    0  -10   105.30     4.10  298
  -6    0   10    90.60     4.80   73
  -6    0   10   110.80     5.60  188
   6    0   -9    -0.80     0.90   53
   6    0   -9     0.20     1.20  207
   6    0   -9     0.10     0.40  299
  -6    0    9     1.40     0.90   74
  -6    0    9     1.10     1.20  190
   6    0   -8   426.40    17.40   57
   6    0   -8   449.70    16.60  209
   6    0   -8   438.70    15.40  299
  -6    0    8   441.40    16.30   76
  -6    0    8   449.10    16.10  193
   6    0   -7     0.00     0.60   60
   6    0   -7    -0.80     0.80  212
   6    0   -7     2.00     0.70  299
  -6    0    7     0.00     0.60   78
  -6    0    7     0.90     1.10  197
   6    0   -6   717.80    24.80   63
   6    0   -6   709.50    25.40  214
   6    0   -6   693.60    23.70  299
  -6    0    6   703.90    24.70   80
  -6    0    6   702.30    25.70  200
  -6    0    6   667.20    24.70  327
   6    0   -5     0.90     1.00   66
   6    0   -5     1.40     1.10  217
   6    0   -5     1.00     0.70  298
  -6    0    5     1.40     0.70   82
  -6    0    5     0.10     0.90  203
  -6    0    5     0.80     0.60  322
   6    0   -4  2084.80    69.90   70
   6    0   -4  1974.10    66.20  221
   6    0   -4  1959.60    64.00  298
  -6    0    4  1967.00    65.20   84
  -6    0    4  2019.40    66.50  207
  -6    0    4  1926.20    66.40  319
   6    0   -3     0.20     0.90   73
   6    0   -3     1.40     0.80  224
   6    0   -3     1.20     1.00  297
  -6    0    3     3.40     1.00   87
  -6    0    3     0.60     0.90  211
  -6    0    3     1.10     0.70  316
   6    0   -2   290.50    11.30   75
   6    0   -2   265.90    10.60  228
   6    0   -2   270.30    10.40  296
  -6    0    2   265.30    11.30   89
  -6    0    2   284.10    11.20  215
  -6    0    2   266.80    10.40  313
   6    0   -1     1.50     0.80   78
   6    0   -1     2.60     1.00  231
   6    0   -1     0.90     0.90  296
  -6    0    1     1.70     0.90   91
  -6    0    1     0.50     0.80  218
  -6    0    1     1.60     0.90  311
   6    0    0  1183.20    42.70   81
   6    0    0  1151.20    38.60  295
  -6    0    0  1031.50    38.50   94
  -6    0    0  1149.60    38.50  222
  -6    0    0  1139.10    39.40  310
   6    0    1     0.00     0.70   83
   6    0    1     0.60     0.70  239
   6    0    1     1.00     0.70  294
  -6    0   -1    -0.60     0.90   96
  -6    0   -1     1.10     0.90  226
   6    0    2   112.80     5.50   85
   6    0    2   101.50     4.70  243
   6    0    2   114.80     5.80  293
  -6    0   -2   118.30     5.30   99
  -6    0   -2   108.30     4.80  229
   6    0    3    -0.70     0.60   87
   6    0    3     0.20     1.00  247
   6    0    3    -0.20     0.90  292
  -6    0   -3     2.70     1.00  101
  -6    0   -3     0.30     0.70  232
   6    0    4    52.70     3.30   89
   6    0    4    49.50     2.80  250
   6    0    4    52.40     3.00  291
  -6    0   -4    51.60     3.20  104
  -6    0   -4    57.70     3.10  235
   6    0    5    -0.70     0.80   90
   6    0    5    -1.10     1.00  290
  -6    0   -5    -0.30     0.60  106
  -6    0   -5    -1.70     1.00  238
   6    0    6    12.70     1.70  289
  -6    0   -6    11.90     1.60  108
  -6    0   -6    12.60     1.40  240
   6    0    7     0.40     0.70   93
   6    0    7     1.10     1.20  288
  -6    0   -7     1.00     1.00  111
  -6    0   -7    -0.90     1.10  242
   6    0    8     6.90     1.20   94
   6    0    8     8.00     1.60  287
  -6    0   -8     6.60     1.00  113
  -6    0   -8     7.70     1.50  244
   6    0    9     2.20     1.20   95
   6    0    9     0.80     1.20  286
  -6    0   -9     1.20     1.20  115
  -6    0   -9    -0.40     1.10  246
  -6    0   -9     1.60     1.40  305
   6    0   10    11.00     1.90   95
   6    0   10    18.90     2.50  285
  -6    0  -10    13.60     1.70  117
  -6    0  -10    16.60     2.10  247
  -6    0  -10    16.30     2.00  305
   6    0   11     0.80     0.80   96
   6    0   11     1.00     1.50  284
  -6    0  -11     2.90     1.30  119
  -6    0  -11    -0.30     1.30  248
  -6    0  -11     0.10     1.30  306
   6    0   12    -0.30     1.40   97
   6    0   12     0.10     1.50  283
  -6    0  -12     2.00     1.40  122
  -6    0  -12    -2.10     1.30  249
  -6    0  -12     1.30     1.50  306
   6    0   13    -0.80     1.40   97
   6    0   13    -0.40     1.50  282
  -6    0  -13    -1.20     1.30  124
  -6    0  -13     0.10     1.50  250
  -6    0  -13    -0.30     1.40  306
   6    0   14     7.40     1.70   97
   6    0   14     7.10     2.00  281
  -6    0  -14     5.50     1.70  126
  -6    0  -14     1.90     1.30  251
  -6    0  -14     5.00     1.90  307
   6    0   15     1.60     1.50   97
   6    0   15     1.50     1.40  280
  -6    0  -15     1.10     1.50  127
  -6    0  -15     1.60     1.20  307
   6    0   16    59.60     4.70   97
   6    0   16    56.00     4.60  279
  -6    0  -16    67.90     4.00  129
  -6    0  -16    54.90     4.50  308
   6    0   17    -0.20     1.60    3
   6    0   17     0.60     2.00   97
   6    0   17     1.50     2.00  278
  -6    0  -17    -1.80     1.60  131
  -6    0  -17    -1.00     1.10  308
   6    0   18    -1.20     1.70    4
   6    0   18     2.60     2.00   97
   6    0   18     2.00     2.40  277
  -6    0  -18    -0.80     1.70  133
  -6    0  -18     2.00     1.80  309
   6    0   19     1.50     1.80    6
   6    0   19     0.40     1.60   97
   6    0   19     1.70     2.60  276
  -6    0  -19    -0.40     2.00  135
  -6    0  -19     0.00     2.10  309
   6    0   20     0.20     1.90    8
   6    0   20     0.10     2.30   97
  -6    0  -20    -0.30     2.00  137
  -6    0  -20    -2.20     1.40  310
   6    0   21     1.30     2.00   10
   6    0   21     0.40     2.40   96
  -6    0  -21    -2.60     1.90  138
  -6    0  -21    -1.40     2.20  311
   6    0   22    -0.50     2.10   12
  -6    0  -22     2.60     2.40  140
  -6    0  -22     2.60     2.60  311
   6    0   23     1.10     2.20   13
  -6    0  -23     1.90     2.40  142
  -6    0  -23    -0.20     2.50  312
   6    0   24    -2.90     3.00   15
  -6    0  -24    -1.70     1.90  313
   6    0   25     4.40     2.70   17
  -6    0  -25     2.90     3.20  314
   6    0   26     6.30     3.10   19
  -6    0  -26    12.00     3.90  315
   6    2  -28     5.00     4.00  200
  -6    2   28     2.50     2.70   60
   6   -2  -28     8.60     5.20  195
   6    2  -27    10.80     4.20  200
  -6    2   27    14.10     3.00   59
   6   -2  -27    16.30     4.90  194
   6    2  -26     4.50     3.80  200
  -6    2   26     2.70     2.30   59
  -6   -2   26    -0.50     1.10   90
   6   -2  -26     6.60     4.50  194
   6    2  -25    58.90     5.90  200
  -6    2   25    43.50     4.50   58
  -6   -2   25    45.10     3.00   89
   6   -2  -25    47.40     5.80  194
   6    2  -24     4.30     3.30  200
  -6    2   24     4.70     2.20   58
  -6   -2   24     8.10     1.30   88
   6   -2  -24     4.20     2.50  194
   6    2  -23     0.00     1.00    2
   6    2  -23     0.50     2.80  201
  -6    2   23     1.10     1.80   58
  -6    2   23     3.20     2.50  144
  -6   -2   23     1.40     0.80   87
  -6   -2   23     2.60     1.10  131
   6   -2  -23     3.70     2.40  194
   6    2  -22     2.70     1.10    6
   6    2  -22     5.50     2.80  201
   6    2  -22     2.10     1.30  285
  -6    2   22     5.00     2.00   57
  -6    2   22     0.80     2.00  146
  -6   -2   22     0.90     0.80   87
  -6   -2   22     2.00     0.90  135
   6   -2  -22     4.80     2.50  194
   6    2  -21     1.10     1.10   10
   6    2  -21     1.40     1.70  201
   6    2  -21     2.70     1.20  281
  -6    2   21     3.30     1.80   57
  -6    2   21    -1.90     2.00  147
  -6   -2   21     0.60     0.90  139
   6   -2  -21     1.40     1.80  194
   6    2  -20    12.70     1.60   14
   6    2  -20    22.00     3.00  201
   6    2  -20    12.30     1.70  277
  -6    2   20    15.30     2.30   57
  -6    2   20    15.00     2.60  149
   6   -2  -20     8.50     3.00  194
   6    2  -19     0.60     1.20   19
   6    2  -19     0.40     1.30  202
   6    2  -19    -0.50     0.90  272
  -6    2   19    -2.00     1.40   57
  -6    2   19     1.10     1.80  151
  -6   -2   19     0.20     0.70   87
  -6   -2   19     0.50     0.80  147
   6   -2  -19    -2.60     2.20   23
   6   -2  -19    -1.30     2.00  194
   6    2  -18     1.40     0.90   23
   6    2  -18    -2.30     1.80  203
   6    2  -18     0.20     1.10  268
  -6    2   18     1.60     1.50   57
  -6    2   18    -0.90     1.60  153
  -6   -2   18     0.00     0.60   87
  -6   -2   18     0.20     0.80  152
   6   -2  -18    -2.40     2.00   25
   6   -2  -18     1.70     2.10  195
   6    2  -17     8.30     1.30   27
   6    2  -17    13.50     2.30  203
   6    2  -17    10.60     1.30  264
  -6    2   17    11.80     1.80   57
  -6    2   17     9.70     2.00  155
  -6   -2   17     6.90     1.20   88
  -6   -2   17    14.90     1.40  156
   6   -2  -17     5.00     2.00   27
   6   -2  -17     4.90     1.70  195
   6    2  -16     9.80     1.40   32
   6    2  -16    14.80     2.20  204
   6    2  -16    12.60     1.30  260
  -6    2   16    14.30     2.20   58
  -6    2   16    16.40     2.30  157
  -6   -2   16    10.80     1.40   88
  -6   -2   16    15.90     1.40  161
   6   -2  -16    12.20     2.40   29
   6   -2  -16    16.10     2.90  196
   6    2  -15     1.50     0.90   37
   6    2  -15    -1.40     1.40  205
   6    2  -15    -1.10     0.90  255
  -6    2   15    -0.70     1.00   58
  -6    2   15     1.10     1.50  159
  -6   -2   15    -0.40     0.50   89
  -6   -2   15     0.40     0.60  165
   6   -2  -15     2.50     1.80   31
   6   -2  -15     1.30     1.80  196
   6    2  -14   134.40     6.60   42
   6    2  -14   130.60     6.60  206
  -6    2   14   126.50     6.50   58
  -6    2   14   123.50     6.90  161
  -6   -2   14   123.90     6.20   90
  -6   -2   14   128.70     5.20  170
  -6   -2   14   133.50     7.40  180
   6   -2  -14   129.20     7.40   33
   6    2  -13     0.30     0.80   47
   6    2  -13     0.40     1.00  208
  -6    2   13     1.40     0.90   59
  -6    2   13     0.70     1.30  163
  -6   -2   13     0.10     0.60   92
  -6   -2   13     1.20     0.70  175
  -6   -2   13     1.40     1.30  182
   6   -2  -13     0.10     1.50   35
   6   -2  -13     0.60     1.30  198
   6    2  -12     0.30     0.70   52
   6    2  -12    -0.80     1.10  209
  -6    2   12     2.60     2.20  165
  -6   -2   12     0.60     0.70   93
  -6   -2   12     0.50     0.80  185
   6   -2  -12     0.60     1.40   37
   6   -2  -12     3.30     1.70  199
   6    2  -11     2.50     0.90   57
   6    2  -11    -0.80     1.20  211
  -6    2   11     3.50     1.40  168
  -6    2   11     1.70     1.10  180
  -6   -2   11     1.90     1.20  188
   6   -2  -11     2.40     1.10   39
   6   -2  -11     1.20     1.00  200
   6    2  -10    70.20     3.60   62
   6    2  -10    59.20     3.90  213
  -6    2   10    65.80     4.00  170
  -6    2   10    72.80     4.30  182
  -6    2   10    68.60     2.80  310
  -6   -2   10    58.40     3.80  191
   6   -2  -10    69.70     4.30   41
   6   -2  -10    64.70     4.10  201
   6    2   -9   222.20     9.70   66
   6    2   -9   252.30     9.80  216
   6    2   -9   229.80    11.00  329
  -6    2    9   250.20     9.70  172
  -6    2    9   239.90    10.90  185
  -6    2    9   222.20     8.40  302
  -6   -2    9   232.60     9.50  194
   6   -2   -9   250.70    10.50   43
   6   -2   -9   255.10    10.70  203
   6    2   -8   447.50    16.80   71
   6    2   -8   458.60    18.20  218
   6    2   -8   437.60    17.90  328
  -6    2    8   439.90    16.20  174
  -6    2    8   435.50    17.30  187
  -6    2    8   430.10    15.90  297
  -6   -2    8   476.20    17.20  198
   6   -2   -8   463.80    18.80   46
   6   -2   -8   439.20    18.00  205
   6    2   -7     0.30     0.50   75
   6    2   -7     2.50     1.10  221
   6    2   -7     0.00     0.80  326
  -6    2    7     0.90     0.70   65
  -6    2    7     0.30     1.20  176
  -6    2    7    -1.10     1.10  189
  -6    2    7     0.70     0.50  294
  -6   -2    7     0.00     0.70  101
  -6   -2    7     0.50     0.70  201
   6   -2   -7     1.10     1.30   48
   6   -2   -7    -0.50     0.80  207
   6   -2   -7     0.10     0.60  256
   6    2   -6    59.30     3.70   79
   6    2   -6    65.30     3.40  224
  -6    2    6    57.70     3.40   67
  -6    2    6    56.50     3.30  192
  -6    2    6    57.20     2.80  292
  -6   -2    6    59.50     3.10  102
  -6   -2    6    58.90     3.30  205
   6   -2   -6    57.80     3.50   50
   6   -2   -6    62.10     3.50  209
   6   -2   -6    59.70     3.00  260
   6    2   -5    81.00     4.60   83
   6    2   -5    77.30     3.50  227
  -6    2    5    79.90     3.90   68
  -6    2    5    77.70     3.80  195
  -6    2    5    72.90     3.40  291
  -6   -2    5    76.20     4.30  104
  -6   -2    5    80.90     4.20  209
   6   -2   -5    91.10     4.30   52
   6   -2   -5    82.50     4.30  212
   6   -2   -5    83.00     4.00  263
   6    2   -4     4.20     0.80   86
   6    2   -4     2.70     1.00  230
   6    2   -4     2.10     0.90  322
  -6    2    4     3.50     0.90   70
  -6    2    4     2.90     1.00  198
  -6    2    4     3.90     0.80  290
  -6   -2    4     2.40     0.80  106
  -6   -2    4     4.80     1.00  213
   6   -2   -4     4.10     1.20   55
   6   -2   -4     4.70     1.00  215
   6   -2   -4     3.60     0.80  265
   6    2   -3     0.20     0.50   89
   6    2   -3    -0.20     0.90  234
   6    2   -3     1.00     0.70  320
  -6    2    3     1.10     0.80   72
  -6    2    3     1.20     0.90  201
  -6    2    3     0.50     0.70  289
  -6   -2    3     1.30     0.90  107
  -6   -2    3    -0.30     0.80  217
   6   -2   -3    -0.10     0.70   57
   6   -2   -3     0.80     0.60  218
   6   -2   -3    -0.60     0.70  267
   6    2   -2     0.20     0.80   92
   6    2   -2     3.90     0.90  237
   6    2   -2     2.80     1.00  318
  -6    2    2     3.20     0.90   74
  -6    2    2     1.20     0.80  205
  -6   -2    2     1.90     0.80  109
  -6   -2    2     4.70     1.00  220
   6   -2   -2     2.00     0.90   59
   6   -2   -2     2.70     1.00  222
   6   -2   -2     3.80     0.90  269
   6    2   -1    32.50     2.30   94
   6    2   -1    31.30     2.30  241
   6    2   -1    36.30     2.30  317
  -6    2    1    31.90     2.30   76
  -6    2    1    29.20     2.20  208
  -6   -2    1    33.30     2.40  111
  -6   -2    1    37.90     2.50  224
   6   -2   -1    40.40     2.70   61
   6   -2   -1    35.50     2.30  225
   6   -2   -1    35.70     2.20  270
   6    2    0     1.30     0.90   96
   6    2    0     0.80     0.70  244
   6    2    0     3.90     0.90  315
  -6    2    0     1.70     1.00   79
  -6    2    0     0.80     0.60  212
  -6    2    0     1.90     0.80  288
  -6   -2    0     2.50     1.10  112
  -6   -2    0     1.20     0.90  228
   6   -2    0     1.10     1.00   63
   6   -2    0     0.70     0.90  229
   6   -2    0     0.70     0.90  270
   6    2    1   228.80     9.50   98
   6    2    1   208.80     9.30  247
   6    2    1   213.90     8.70  313
  -6    2   -1   223.10     8.70   81
  -6    2   -1   224.00     8.20  216
  -6    2   -1   205.20     8.50  288
  -6   -2   -1   222.70     9.00  114
  -6   -2   -1   221.00     9.00  231
  -6   -2   -1   213.70     9.10  329
   6   -2    1   220.10     9.40   66
   6   -2    1   226.60     9.00  234
   6   -2    1   216.60     9.10  271
   6    2    2   106.20     5.60  100
   6    2    2    94.50     4.80  250
   6    2    2    84.80     4.70  312
  -6    2   -2    81.90     4.20   84
  -6    2   -2    92.50     4.80  219
  -6    2   -2    91.40     4.60  288
  -6   -2   -2    94.20     4.50  116
  -6   -2   -2   100.10     4.80  234
  -6   -2   -2    86.10     4.30  327
   6   -2    2    88.70     4.30   67
   6   -2    2    89.40     4.30  238
   6   -2    2    87.50     4.40  271
   6    2    3     5.00     1.10  101
   6    2    3     6.50     1.10  310
  -6    2   -3     8.20     1.30   87
  -6    2   -3     7.60     1.20  223
  -6    2   -3     8.00     1.40  288
  -6   -2   -3     7.60     1.10  117
  -6   -2   -3     6.90     1.20  237
  -6   -2   -3     6.50     1.10  326
   6   -2    3     5.80     1.20   69
   6   -2    3     5.90     1.00  242
   6   -2    3     7.70     1.50  272
   6    2    4    71.20     4.30  102
   6    2    4    75.80     4.20  308
  -6    2   -4    76.80     4.00   89
  -6    2   -4    61.90     3.70  226
  -6   -2   -4    62.70     4.00  240
   6   -2    4    65.40     3.40  246
   6   -2    4    65.60     3.60  272
   6    2    5     2.00     1.30  103
   6    2    5    -0.90     0.80  307
  -6    2   -5    -0.30     0.60   92
  -6    2   -5     0.70     0.70  229
  -6   -2   -5     0.30     1.10  120
  -6   -2   -5    -0.70     0.80  242
   6   -2    5    -0.30     0.70   73
   6   -2    5    -0.20     0.60  250
   6   -2    5     1.30     0.90  272
   6    2    6    28.00     2.70  104
   6    2    6    21.80     2.30  305
  -6    2   -6    26.80     1.90   95
  -6    2   -6    29.00     2.10  232
  -6    2   -6    20.30     2.30  289
  -6   -2   -6    26.00     2.20  122
  -6   -2   -6    26.70     2.50  244
   6   -2    6    24.70     2.40  272
   6    2    7   258.80    12.70  105
   6    2    7   256.80    11.40  304
  -6    2   -7   261.00    10.50  234
  -6    2   -7   249.20    11.30  290
  -6   -2   -7   261.00    11.00  246
   6   -2    7   264.10    12.10  272
   6    2    8    96.50     5.80  106
   6    2    8    89.90     5.40  302
  -6    2   -8    88.60     4.50  101
  -6    2   -8    96.80     4.50  237
  -6    2   -8    98.10     5.40  291
  -6   -2   -8    97.70     4.90  125
  -6   -2   -8    92.40     5.00  247
   6   -2    8    85.00     5.40  271
   6    2    9     2.70     1.30  106
   6    2    9     2.00     1.40  301
  -6    2   -9     3.40     1.20  104
  -6    2   -9     2.20     1.20  239
  -6    2   -9     4.00     1.30  291
  -6   -2   -9     2.00     1.40  126
  -6   -2   -9     3.80     1.50  249
  -6   -2   -9     3.10     1.10  321
   6   -2    9     4.60     1.30   78
   6   -2    9     7.00     1.50  271
   6    2   10   102.60     6.60  106
   6    2   10    92.30     5.50  299
  -6    2  -10    93.80     4.60  106
  -6    2  -10    89.60     5.30  241
  -6    2  -10   105.70     6.00  292
  -6   -2  -10    93.30     5.00  128
  -6   -2  -10   100.20     5.80  250
  -6   -2  -10   102.40     5.90  321
   6   -2   10    89.50     5.20   79
   6   -2   10   107.90     5.70  271
   6    2   11     1.80     1.60  107
   6    2   11     1.60     1.60  298
  -6    2  -11     0.80     1.10  109
  -6    2  -11     4.50     1.40  242
  -6    2  -11     2.10     1.70  292
  -6   -2  -11     1.50     1.20  129
  -6   -2  -11     0.10     1.10  251
  -6   -2  -11    -0.80     1.30  320
   6   -2   11     0.00     1.10   80
   6   -2   11     2.30     1.60  270
   6    2   12    10.80     1.80    2
   6    2   12     7.40     2.10  107
   6    2   12    10.50     1.80  296
  -6    2  -12     9.70     1.50  112
  -6    2  -12    10.10     1.80  244
  -6    2  -12    10.00     2.00  293
  -6   -2  -12    13.20     2.10  131
  -6   -2  -12     8.20     1.80  320
   6   -2   12     7.10     1.30   81
   6   -2   12     6.20     1.80  270
   6    2   13     3.10     1.40  107
   6    2   13     2.20     1.90  294
  -6    2  -13     1.70     1.20  115
  -6    2  -13     0.30     1.00  245
  -6    2  -13    -0.40     1.60  294
  -6   -2  -13     3.20     1.30  132
  -6   -2  -13     0.30     1.50  320
   6   -2   13    -0.10     1.10   82
   6   -2   13    -1.20     1.70  269
   6    2   14    31.50     3.10  107
   6    2   14    24.20     2.90  293
  -6    2  -14    38.30     2.70  117
  -6    2  -14    38.20     3.20  246
  -6    2  -14    27.80     3.20  295
  -6   -2  -14    34.90     3.10  133
  -6   -2  -14    33.60     2.90  320
   6   -2   14    30.00     3.00   82
   6   -2   14    40.00     3.70  269
   6    2   15    36.80     3.50    6
   6    2   15    42.30     4.10  107
   6    2   15    51.70     4.30  292
  -6    2  -15    42.90     3.40  120
  -6    2  -15    43.10     3.70  247
  -6    2  -15    30.70     3.20  295
  -6   -2  -15    40.10     3.80  135
  -6   -2  -15    38.10     3.40  320
   6   -2   15    35.90     3.20   83
   6   -2   15    40.70     3.90  268
   6    2   16    44.60     3.70    7
   6    2   16    46.90     4.10  107
   6    2   16    36.40     4.00  290
  -6    2  -16    36.40     3.00  122
  -6    2  -16    35.90     3.40  248
  -6    2  -16    31.10     3.90  296
  -6   -2  -16    38.50     3.40  136
  -6   -2  -16    40.80     3.60  320
   6   -2   16    37.40     3.50   83
   6   -2   16    36.00     3.70  268
   6    2   17    40.70     3.90    9
   6    2   17    44.00     4.30  106
   6    2   17    41.50     4.20  289
  -6    2  -17    45.80     3.60  125
  -6    2  -17    32.80     3.50  248
  -6    2  -17    27.70     3.70  297
  -6   -2  -17    34.70     3.70  137
  -6   -2  -17    35.50     3.40  321
   6   -2   17    28.90     3.10   83
   6   -2   17    32.80     4.00  267
   6    2   18    19.90     2.90   10
   6    2   18    20.00     3.00  106
   6    2   18    23.90     3.40  287
  -6    2  -18    24.90     2.80  127
  -6    2  -18    23.20     3.00  249
  -6    2  -18    20.30     3.40  298
  -6   -2  -18    20.20     3.00  139
  -6   -2  -18    22.70     3.00  321
   6   -2   18    18.90     2.60   83
   6   -2   18    17.90     4.60  266
   6    2   19    -0.40     2.10   12
   6    2   19    -2.90     2.60  106
   6    2   19    -1.10     2.50  286
  -6    2  -19    -0.60     1.40  130
  -6    2  -19     1.50     1.70  249
  -6    2  -19    -0.40     2.30  299
  -6   -2  -19     1.30     1.70  140
  -6   -2  -19    -0.90     2.00  321
   6   -2   19    -0.90     1.50    1
   6   -2   19     0.70     1.80   83
   6    2   20    -0.30     2.10   13
   6    2   20    -0.80     2.70  105
  -6    2  -20     2.40     1.70  132
  -6    2  -20     3.80     2.40  300
  -6   -2  -20     1.10     2.30  141
  -6   -2  -20     0.90     2.10  322
   6   -2   20     2.60     1.70    4
   6   -2   20    -0.90     1.80   83
   6    2   21    14.20     3.10   14
   6    2   21    20.40     3.50  105
  -6    2  -21    19.00     3.50  301
  -6   -2  -21    20.20     3.50  143
  -6   -2  -21    11.90     3.00  322
   6   -2   21    18.60     2.80    6
   6    2   22    11.60     2.90   16
   6    2   22     2.70     3.20  104
  -6    2  -22     5.30     2.70  302
  -6   -2  -22    10.50     3.10  144
  -6   -2  -22     3.40     2.60  323
   6   -2   22     9.40     2.00    8
   6    2   23     4.00     2.80   17
  -6    2  -23    10.40     3.40  303
  -6   -2  -23    11.10     3.30  145
  -6   -2  -23     7.60     3.30  323
   6   -2   23     1.50     1.90   11
   6    2   24    17.70     3.70   18
  -6    2  -24    17.20     4.10  304
  -6   -2  -24    25.40     4.40  147
  -6   -2  -24    17.30     3.90  324
   6   -2   24    24.10     3.50   13
   6    2   25    17.90     4.10   20
  -6    2  -25    28.70     4.70  305
  -6   -2  -25    18.40     4.00  325
   6   -2   25    20.90     3.30   15
   6    4  -26    -1.30     3.50  207
  -6    4   26     5.30     3.30   55
   6   -4  -26     1.00     3.10  194
   6    4  -25    38.30     4.90  207
  -6    4   25    38.50     4.40   55
   6   -4  -25    30.40     5.00  194
   6    4  -24     2.70     3.10  208
  -6    4   24     2.10     2.80   55
   6   -4  -24    -4.30     3.80  194
   6    4  -23    49.80     4.80  208
   6    4  -23    39.90     3.90  273
  -6    4   23    41.20     5.20   54
   6   -4  -23    44.40     5.80  194
   6    4  -22     8.30     2.60  208
   6    4  -22    11.80     2.40  270
  -6    4   22     9.70     2.80   54
  -6    4   22     5.40     3.30  145
   6   -4  -22    11.50     3.70  194
   6    4  -21   116.60     7.30  209
   6    4  -21    89.20     7.00  268
  -6    4   21    89.10     6.70   54
  -6    4   21    95.90     7.40  146
   6   -4  -21   113.30     7.70  194
   6    4  -20    17.30     2.80  210
   6    4  -20    21.40     2.90  265
  -6    4   20    24.90     3.20   54
  -6    4   20    14.90     3.50  148
   6   -4  -20    27.00     3.50  194
   6    4  -19     7.40     2.40  211
   6    4  -19     5.00     2.30  262
  -6    4   19     3.40     2.30   54
  -6    4   19     6.40     2.30  149
   6   -4  -19     9.60     2.50  194
   6    4  -18     6.30     2.00  212
   6    4  -18    12.10     2.10  259
  -6    4   18     6.60     2.20   54
  -6    4   18     7.20     2.70  150
   6   -4  -18     4.40     2.70  194
   6    4  -17     1.30     1.60  213
   6    4  -17     1.60     1.60  256
  -6    4   17    -0.90     1.90   54
  -6    4   17     2.00     1.70  152
   6   -4  -17    -1.50     2.30  195
   6    4  -16     8.70     1.90  214
   6    4  -16     7.70     1.80  254
  -6    4   16     7.10     1.80   54
  -6    4   16     8.60     2.50  153
   6   -4  -16     8.70     2.60  195
   6    4  -15   166.50     5.80    9
   6    4  -15   134.60     5.40   32
   6    4  -15   140.90     7.40  215
  -6    4   15   143.70     8.50   54
  -6    4   15   148.40     9.80  155
  -6    4   15   139.90     5.60  286
  -6    4   15   160.80     6.10  314
  -6   -4   15   128.50     4.70  137
   6   -4  -15   140.70     9.40   26
   6    4  -14    43.50     2.30    4
   6    4  -14    38.90     2.10   45
   6    4  -14    51.10     3.60  217
  -6    4   14    47.60     3.80   55
  -6    4   14    44.40     4.30  156
  -6    4   14    43.30     2.30  281
  -6    4   14    45.40     2.40  326
  -6   -4   14    42.30     2.10  132
  -6   -4   14    49.10     2.10  173
   6   -4  -14    49.60     4.50   28
   6    4  -13     1.20     0.70   54
   6    4  -13     5.40     1.40  219
  -6    4   13     4.20     1.60   55
  -6    4   13     5.20     1.70  158
  -6    4   13     5.00     0.80  278
  -6   -4   13     4.20     0.80  130
  -6   -4   13     4.80     1.50  182
   6   -4  -13     3.40     2.10   29
   6    4  -12     2.00     0.70   62
   6    4  -12     2.20     1.10  221
  -6    4   12     2.70     1.90  159
  -6    4   12     1.60     0.70  276
  -6   -4   12     1.50     0.70  128
  -6   -4   12     3.30     1.30  185
   6   -4  -12     1.70     2.10   31
   6    4  -11    14.20     1.40   69
   6    4  -11    13.80     1.70  223
  -6    4   11    22.30     2.50  161
  -6    4   11    15.30     1.50  275
  -6   -4   11    17.40     1.40  127
  -6   -4   11    15.20     1.80  188
   6   -4  -11    21.80     2.90   32
   6   -4  -11    18.20     2.20  199
   6    4  -10    11.80     1.30   75
   6    4  -10     9.70     1.40  226
  -6    4   10     8.50     1.90  162
  -6    4   10    11.40     1.30  274
  -6   -4   10    11.30     1.20  126
  -6   -4   10     8.80     1.40  191
   6   -4  -10    10.30     2.30   34
   6    4   -9     0.10     0.60   81
   6    4   -9     1.20     1.00  228
  -6    4    9    -0.70     1.10  164
  -6    4    9     1.00     0.90  273
  -6   -4    9     1.10     0.90  126
  -6   -4    9     0.10     1.10  195
   6   -4   -9    -1.10     1.50   35
   6   -4   -9     1.10     1.00  202
   6    4   -8    21.10     1.80   85
   6    4   -8    16.90     1.80  231
  -6    4    8    16.90     2.40  165
  -6    4    8    21.40     1.90  273
  -6   -4    8    24.00     2.00  199
   6   -4   -8    24.40     2.50   37
   6   -4   -8    18.30     2.00  204
   6    4   -7    31.80     2.50   89
  -6    4    7    36.50     2.80  167
  -6    4    7    32.30     2.80  181
  -6   -4    7    31.40     2.30  202
   6   -4   -7    43.40     3.30   38
   6   -4   -7    27.20     2.50  205
   6    4   -6    84.50     5.30   93
   6    4   -6    86.80     4.60  237
  -6    4    6    78.50     4.80  168
  -6    4    6    77.50     4.50  183
  -6   -4    6    76.10     4.20  207
   6   -4   -6    82.60     4.70   40
   6   -4   -6    77.90     4.30  208
   6    4   -5     0.70     0.90   96
   6    4   -5     1.90     0.80  240
  -6    4    5     2.60     1.20  170
  -6    4    5     0.20     1.10  185
  -6    4    5     2.20     1.10  273
  -6   -4    5     1.20     0.90  211
   6   -4   -5     1.80     1.50   41
   6   -4   -5     3.10     1.30  210
   6    4   -4     7.50     1.40   99
   6    4   -4     8.20     1.20  243
  -6    4    4     6.10     1.30   63
  -6    4    4    10.20     1.90  172
  -6    4    4     9.00     1.50  187
  -6    4    4     8.10     1.50  273
  -6   -4    4    10.50     1.30  215
   6   -4   -4    11.00     1.50   43
   6   -4   -4     7.20     1.20  213
   6    4   -3     0.80     1.10  101
   6    4   -3     1.30     1.00  246
  -6    4    3     2.20     1.20   65
  -6    4    3    -0.30     0.90  173
  -6    4    3    -0.10     1.00  190
  -6   -4    3     0.10     0.90  219
   6   -4   -3     1.00     1.40   44
   6   -4   -3     1.20     1.10  216
   6    4   -2    78.20     4.10  103
   6    4   -2    68.30     3.90  249
  -6    4    2    78.20     4.50   66
  -6    4    2    65.40     4.40  175
  -6    4    2    73.40     4.10  192
  -6    4    2    64.10     4.20  274
  -6   -4    2    77.40     4.10  223
   6   -4   -2    70.40     4.70   46
   6   -4   -2    74.60     4.10  220
   6    4   -1    21.90     2.20  105
  -6    4    1    24.30     2.10   68
  -6    4    1    27.00     2.40  176
  -6    4    1    23.80     2.00  195
  -6    4    1    22.40     2.40  274
  -6   -4    1    22.10     2.20  226
   6   -4   -1    21.20     2.20   47
   6   -4   -1    30.40     2.20  223
   6    4    0    10.10     1.60  106
  -6    4    0     9.70     1.50   70
  -6    4    0    14.80     2.00  177
  -6    4    0    12.30     1.50  198
  -6   -4    0    12.70     1.60  230
   6   -4    0    13.00     1.80   49
   6   -4    0    13.40     1.50  227
   6   -4    0    13.70     1.90  253
   6    4    1    74.10     4.90  107
   6    4    1    69.60     4.40  324
  -6    4   -1    66.40     3.90   72
  -6    4   -1    76.10     3.90  201
  -6   -4   -1    72.50     3.90  233
   6   -4    1    78.20     4.50   50
   6   -4    1    66.60     4.30  232
   6   -4    1    74.50     4.70  254
   6    4    2     8.70     1.80  109
   6    4    2     9.80     1.60  322
  -6    4   -2    12.10     1.70   74
  -6    4   -2     8.00     1.20  204
  -6    4   -2     9.60     1.60  276
  -6   -4   -2    10.40     1.70  236
   6   -4    2     7.50     1.60   52
   6   -4    2    12.60     1.30  236
   6   -4    2     8.30     1.70  255
   6    4    3    74.40     4.80  110
   6    4    3    69.80     4.60  321
  -6    4   -3    59.90     4.00   77
  -6    4   -3    66.70     3.60  208
  -6   -4   -3    64.80     3.90  238
   6   -4    3    65.60     3.60   53
   6   -4    3    57.60     3.10  241
   6   -4    3    65.60     4.30  256
   6    4    4    11.70     2.10  110
   6    4    4    21.20     2.20  319
  -6    4   -4    17.50     2.10   79
  -6    4   -4    19.70     1.70  211
  -6    4   -4    20.20     2.40  278
  -6   -4   -4    18.90     2.00  132
  -6   -4   -4    18.80     2.10  241
   6   -4    4    16.40     1.50  245
   6   -4    4    17.40     2.40  256
   6    4    5     9.20     1.60  111
   6    4    5     8.40     1.90  317
  -6    4   -5     8.10     1.50   82
  -6    4   -5    10.60     1.30  214
  -6    4   -5    10.70     2.00  278
  -6   -4   -5    14.30     2.00  243
   6   -4    5    10.40     1.40  250
   6   -4    5    11.70     2.10  257
   6    4    6     7.80     2.00  111
   6    4    6     4.80     1.90  316
  -6    4   -6     5.60     1.30   85
  -6    4   -6    10.20     1.20  218
  -6    4   -6    11.30     1.70  279
  -6   -4   -6     7.10     1.80  245
   6   -4    6     7.50     1.50   57
   6   -4    6     9.20     2.20  257
   6    4    7     2.70     1.40  112
   6    4    7     2.20     1.30  314
  -6    4   -7     6.00     1.30   88
  -6    4   -7     5.90     1.20  221
  -6    4   -7     8.50     1.70  280
  -6   -4   -7     7.60     1.80  134
  -6   -4   -7     0.30     1.50  246
   6   -4    7     3.30     1.20   58
   6   -4    7     7.30     1.90  258
   6    4    8     1.60     1.40  112
   6    4    8     0.00     1.60  312
  -6    4   -8     1.00     1.00   90
  -6    4   -8     2.80     1.00  224
  -6    4   -8     0.70     1.80  281
  -6   -4   -8     0.20     1.10  135
  -6   -4   -8     1.40     1.70  248
   6   -4    8     1.60     1.20   59
   6   -4    8    -1.10     1.60  258
   6    4    9    13.60     2.40    7
   6    4    9    16.80     2.90  112
   6    4    9     8.80     2.20  311
  -6    4   -9     7.50     1.40   94
  -6    4   -9     9.30     1.50  226
  -6    4   -9    13.30     2.60  282
  -6   -4   -9     9.90     1.90  136
  -6   -4   -9     9.10     1.80  249
   6   -4    9    11.30     1.70   60
   6   -4    9     9.10     1.90  258
   6    4   10    12.90     2.50    8
   6    4   10     6.20     2.40  113
   6    4   10     7.70     1.80  309
  -6    4  -10    12.40     1.70   97
  -6    4  -10    11.40     1.50  229
  -6    4  -10     8.50     2.20  282
  -6   -4  -10    11.30     1.90  137
  -6   -4  -10     7.70     1.80  250
   6   -4   10     8.30     1.60   61
   6   -4   10     7.10     2.10  258
   6    4   11   217.00    11.10    9
   6    4   11   237.90    12.50  113
   6    4   11   237.50    12.70  307
  -6    4  -11   228.70    10.40  100
  -6    4  -11   209.70    10.50  231
  -6    4  -11   241.80    12.00  283
  -6   -4  -11   218.00    11.10  138
  -6   -4  -11   208.30    12.20  251
   6   -4   11   236.00    10.90   62
   6   -4   11   228.50    12.10  258
   6    4   12   196.90     9.90   10
   6    4   12   185.50    11.30  113
   6    4   12   176.00    10.50  306
  -6    4  -12   182.80     8.60  103
  -6    4  -12   192.90     9.20  233
  -6    4  -12   190.00    10.40  284
  -6   -4  -12   184.80     9.10  139
   6   -4   12   190.80     9.00   62
   6   -4   12   183.90    10.60  258
   6    4   13     2.60     1.60   11
   6    4   13     2.00     2.40  112
   6    4   13     3.10     1.80  304
  -6    4  -13     0.20     1.20  106
  -6    4  -13     3.00     1.40  235
  -6    4  -13     1.60     1.50  285
  -6   -4  -13     1.70     1.90  140
   6   -4   13     1.60     1.30   63
   6   -4   13     2.90     2.40  258
   6    4   14     2.00     1.70   12
   6    4   14     2.20     2.50  112
   6    4   14    -1.20     2.30  302
  -6    4  -14    -0.20     1.30  109
  -6    4  -14     0.90     1.30  236
  -6    4  -14     0.10     1.60  286
  -6   -4  -14     4.90     2.40  141
   6   -4   14     1.60     1.40   64
   6    4   15    16.20     2.50   13
   6    4   15    16.00     3.00  112
   6    4   15     8.80     3.00  301
  -6    4  -15    13.50     2.00  113
  -6    4  -15    15.30     2.20  238
  -6    4  -15     9.90     2.40  287
  -6   -4  -15    15.60     2.90  141
   6    4   16    15.10     2.90   14
   6    4   16    13.00     3.00  112
   6    4   16    12.20     3.10  299
  -6    4  -16    14.50     2.20  116
  -6    4  -16    16.50     2.30  239
  -6    4  -16    12.20     2.40  288
  -6   -4  -16    10.50     2.90  142
   6   -4   16     8.80     1.90   64
   6    4   17    13.10     3.10   15
   6    4   17     6.90     3.80  112
  -6    4  -17    20.00     2.20  119
  -6    4  -17    14.20     2.50  240
  -6    4  -17    16.20     3.10  289
  -6   -4  -17    11.90     3.20  143
   6   -4   17    13.30     2.10   65
   6    4   18    22.00     3.60   16
  -6    4  -18    27.90     3.20  241
  -6    4  -18    29.60     4.10  290
  -6   -4  -18    27.90     4.10  144
   6   -4   18    26.60     2.70   65
   6    4   19     1.30     2.70   17
  -6    4  -19     1.10     2.00  241
  -6    4  -19     1.00     2.00  291
  -6   -4  -19    -2.50     2.70  145
   6    4   20     7.80     3.00   18
  -6    4  -20     4.20     2.50  242
  -6    4  -20    10.50     2.90  292
  -6   -4  -20     7.90     3.20  146
   6    4   21     0.80     2.90   19
  -6    4  -21     0.30     2.10  293
  -6   -4  -21     5.60     3.50  147
   6   -4   21     2.20     1.40    4
   6    4   22     0.90     2.20   20
  -6    4  -22     0.30     3.00  294
  -6   -4  -22    -2.40     3.30  148
   6   -4   22    -2.00     1.60    7
   6    4   23     2.30     2.40   21
  -6    4  -23    -2.50     3.40  295
  -6   -4  -23    -3.00     3.40  150
   6   -4   23     0.60     1.70   10
   6    4   24     2.70     2.50   22
  -6    4  -24     0.30     3.90  296
  -6   -4  -24     3.40     3.70  151
   6   -4   24     0.60     1.70   13
   6    6  -23     2.20     3.80  268
  -6    6   23     6.80     3.80   54
   6   -6  -23     3.50     3.50  195
   6    6  -22     1.70     3.00  266
  -6    6   22     1.90     3.40   53
   6   -6  -22     1.70     3.10  195
   6    6  -21    -3.90     2.90  264
  -6    6   21     0.50     3.00   53
   6   -6  -21     6.00     3.90  195
   6    6  -20     1.70     2.90  261
  -6    6   20     6.30     3.40   53
   6   -6  -20     5.80     3.60  195
   6    6  -19     2.50     1.70  224
   6    6  -19     0.90     2.50  259
  -6    6   19     5.80     2.50   53
   6   -6  -19     4.70     3.30  196
   6    6  -18     0.50     1.40  226
   6    6  -18     1.80     2.30  257
  -6    6   18     3.00     2.20   53
  -6    6   18     1.20     1.00  273
   6   -6  -18     3.20     2.90  196
   6    6  -17     0.20     1.40  227
   6    6  -17     1.50     2.50  255
  -6    6   17     0.20     2.80   53
  -6    6   17     0.30     1.20  270
   6   -6  -17    -2.60     2.80  196
   6    6  -16     2.30     1.60  229
   6    6  -16    -1.00     2.30  253
  -6    6   16    -0.90     2.50   53
  -6    6   16     1.20     1.20  269
  -6    6   16     2.40     1.20  325
   6   -6  -16    -2.20     2.50  197
   6    6  -15    41.70     3.30  231
  -6    6   15    44.40     4.50   53
  -6    6   15    41.50     3.00  268
   6   -6  -15    48.80     4.90  197
   6    6  -14     6.10     1.50  233
  -6    6   14     7.80     2.80   54
  -6    6   14     8.20     1.70  267
   6   -6  -14     7.70     2.00  198
   6    6  -13    13.90     1.20   36
   6    6  -13    15.00     1.80  236
  -6    6   13     9.00     2.30   54
  -6    6   13    15.30     1.90  266
  -6   -6   13    10.90     0.90  164
   6   -6  -13    14.50     2.80  199
   6    6  -12    29.40     2.10   28
   6    6  -12    27.70     2.00   74
   6    6  -12    26.70     2.50  238
  -6    6   12    36.90     4.00   54
  -6    6   12    31.80     3.00  266
  -6   -6   12    22.30     1.80  157
  -6   -6   12    30.70     2.40  180
   6    6  -11     2.00     1.10   24
   6    6  -11     0.20     1.00   81
   6    6  -11     0.30     0.90  241
  -6    6   11     3.50     2.30   55
  -6    6   11     0.70     1.30  266
  -6   -6   11     0.30     0.80  153
  -6   -6   11    -0.80     1.00  183
   6   -6  -11   -10.00     3.00   26
   6    6  -10     1.60     1.10   21
   6    6  -10     1.60     1.00   87
   6    6  -10     3.30     1.00  243
  -6    6   10     5.00     2.30   55
  -6    6   10    -1.70     2.00  156
  -6    6   10     1.30     1.20  266
  -6   -6   10     1.60     1.00  150
  -6   -6   10     2.90     1.30  187
   6   -6  -10     1.30     2.70   27
   6   -6  -10     3.00     1.40  202
   6    6   -9    75.00     4.50   19
   6    6   -9    76.90     4.20   91
   6    6   -9    75.30     4.20  246
  -6    6    9    77.80     5.40   56
  -6    6    9    59.10     5.10  157
  -6    6    9    75.10     5.00  266
  -6   -6    9    61.40     3.90  148
  -6   -6    9    72.60     4.00  191
   6   -6   -9    71.70     5.50   28
   6    6   -8     4.00     1.30   18
   6    6   -8     4.40     1.50   95
   6    6   -8     8.40     1.30  249
  -6    6    8     6.10     2.20   57
  -6    6    8     4.20     2.00  158
  -6    6    8     4.70     1.60  266
  -6   -6    8     3.10     1.30  146
  -6   -6    8     5.90     1.20  195
   6   -6   -8     6.10     2.60   30
   6   -6   -8     4.90     1.60  205
   6    6   -7     0.80     1.20   16
   6    6   -7    -0.60     1.40   98
  -6    6    7     2.20     2.10   58
  -6    6    7    -1.00     1.50  159
  -6    6    7     3.20     1.50  266
  -6   -6    7     0.40     1.10  200
   6   -6   -7     2.20     2.40   31
   6   -6   -7     2.80     1.50  207
   6    6   -6    18.00     2.00   15
   6    6   -6    17.10     2.10  101
  -6    6    6    11.10     2.50   58
  -6    6    6     9.00     2.70  160
  -6    6    6    15.20     2.20  266
  -6   -6    6    16.10     1.80  204
   6   -6   -6    14.40     2.80   32
   6   -6   -6    17.00     2.10  209
   6    6   -5    51.90     3.60   15
   6    6   -5    44.10     3.70  103
  -6    6    5    38.10     4.00  161
  -6    6    5    50.30     3.60  267
  -6   -6    5    46.40     3.20  143
  -6   -6    5    48.40     2.90  209
   6   -6   -5    56.40     4.60   33
   6   -6   -5    40.40     3.20  212
   6    6   -4    82.30     4.80   14
   6    6   -4    69.60     4.90  105
  -6    6    4    79.00     6.00  162
  -6    6    4    73.40     4.70  267
  -6   -6    4    79.70     4.40  143
  -6   -6    4    76.20     4.10  213
   6   -6   -4    83.30     5.50   34
   6   -6   -4    72.90     4.70  215
   6    6   -3    93.10     5.50   14
   6    6   -3    86.30     6.00  107
  -6    6    3    80.60     6.20   62
  -6    6    3    89.30     5.90  163
  -6    6    3    94.30     5.90  268
  -6   -6    3    95.10     4.90  217
   6   -6   -3   105.70     6.50   35
   6   -6   -3    73.40     4.40  218
   6    6   -2    87.00     5.30   13
   6    6   -2    87.40     5.50  108
  -6    6    2    71.80     5.50   63
  -6    6    2    86.70     5.80  164
  -6    6    2    74.00     5.20  268
  -6   -6    2    97.20     4.90  221
   6   -6   -2    85.70     5.60   36
   6   -6   -2    86.00     4.60  221
   6    6   -1     5.30     1.90   13
   6    6   -1     5.80     1.90  110
  -6    6    1     9.40     2.00   65
  -6    6    1     3.10     1.50  165
  -6    6    1     8.60     2.00  269
  -6   -6    1     5.70     1.50  225
   6   -6   -1     5.60     2.10   36
   6   -6   -1     6.90     1.30  225
   6    6    0     2.70     1.70   13
   6    6    0     2.20     1.90  111
   6    6    0     1.80     2.20  329
  -6    6    0     1.10     1.10   66
  -6    6    0     1.70     1.80  166
  -6    6    0    -0.20     1.00  181
  -6    6    0     1.80     1.70  269
  -6   -6    0     2.60     1.20  228
   6   -6    0     6.30     2.00   37
   6   -6    0     2.20     0.90  230
   6    6    1     2.20     1.70   13
   6    6    1     2.40     1.90  112
   6    6    1     1.40     1.70  328
  -6    6   -1    -1.20     1.00   68
  -6    6   -1     1.10     1.60  167
  -6    6   -1     0.60     1.20  183
  -6   -6   -1     0.20     1.30  231
   6   -6    1    -0.60     1.50   38
   6   -6    1     1.70     0.90  234
   6    6    2    35.10     3.40   13
   6    6    2    32.00     3.90  113
   6    6    2    30.90     3.90  327
  -6    6   -2    36.20     3.50   70
  -6    6   -2    38.80     3.70  168
  -6    6   -2    35.70     2.30  185
  -6   -6   -2    33.70     3.00  234
   6   -6    2    33.70     3.00   39
   6   -6    2    34.80     2.30  239
   6    6    3     6.70     2.20   14
   6    6    3     2.50     2.30  113
   6    6    3     7.70     2.70  325
  -6    6   -3    10.70     1.90   72
  -6    6   -3     5.80     2.10  168
  -6    6   -3     5.70     1.30  187
  -6   -6   -3     9.50     1.80  236
   6   -6    3     9.90     2.10   40
   6   -6    3     5.70     1.00  245
   6    6    4    29.00     3.10   14
   6    6    4    17.30     2.60  114
   6    6    4    23.10     3.20  324
  -6    6   -4    27.40     3.20   74
  -6    6   -4    23.00     2.80  169
  -6    6   -4    26.10     1.90  190
  -6    6   -4    31.90     3.40  272
  -6   -6   -4    31.70     3.20  142
  -6   -6   -4    28.70     2.90  239
   6   -6    4    34.80     3.10   41
   6   -6    4    19.30     1.80  250
   6    6    5    13.90     2.70   14
   6    6    5    16.10     3.00  323
  -6    6   -5    16.30     2.40   76
  -6    6   -5    25.20     2.80  170
  -6    6   -5    19.40     1.60  193
  -6    6   -5    21.90     2.70  273
  -6   -6   -5    26.00     3.30  143
  -6   -6   -5    20.20     2.70  241
   6   -6    5    27.10     2.80   41
   6    6    6    71.70     5.30   15
   6    6    6    60.10     5.20  115
   6    6    6    52.90     5.20  321
  -6    6   -6    77.40     5.00   79
  -6    6   -6    59.70     4.80  171
  -6    6   -6    68.40     3.50  196
  -6    6   -6    69.60     5.80  274
  -6   -6   -6    75.70     5.10  143
  -6   -6   -6    66.30     5.10  242
   6   -6    6    63.70     4.60   42
   6    6    7    18.30     2.60   15
   6    6    7    11.20     2.90  320
  -6    6   -7    26.50     2.80   81
  -6    6   -7    16.90     2.80  171
  -6    6   -7    16.50     1.60  199
  -6    6   -7    23.30     3.30  275
  -6   -6   -7    22.70     3.30  143
  -6   -6   -7    25.70     2.90  244
   6   -6    7    21.40     2.40   43
   6    6    8    36.50     3.70   15
   6    6    8    34.20     3.80  318
  -6    6   -8    30.50     3.10   84
  -6    6   -8    31.50     3.30  172
  -6    6   -8    35.60     2.40  202
  -6    6   -8    33.40     3.80  275
  -6   -6   -8    24.20     2.80  144
  -6   -6   -8    37.50     3.80  246
   6   -6    8    37.00     3.30   43
   6    6    9     4.40     2.50   16
  -6    6   -9    13.40     2.10   87
  -6    6   -9    11.20     2.60  172
  -6    6   -9    11.00     1.40  205
  -6    6   -9    11.80     2.90  276
  -6   -6   -9    10.10     2.80  144
  -6   -6   -9    12.70     2.70  247
   6   -6    9    11.70     2.00   44
   6    6   10    10.30     2.80   16
  -6    6  -10    17.90     2.20   90
  -6    6  -10    13.40     2.40  173
  -6    6  -10    12.80     1.50  208
  -6    6  -10    14.80     2.70  277
  -6   -6  -10    14.20     2.60  145
  -6   -6  -10    11.00     2.60  248
   6   -6   10    13.90     2.40   44
   6    6   11     4.50     2.00   17
  -6    6  -11     5.50     1.60   93
  -6    6  -11     7.00     2.10  173
  -6    6  -11     4.00     1.20  211
  -6    6  -11     3.90     2.10  278
  -6   -6  -11     8.20     2.90  145
  -6   -6  -11     3.50     2.70  249
   6   -6   11     6.60     1.70   44
   6    6   12     3.60     2.60   17
  -6    6  -12    -0.30     1.40   96
  -6    6  -12     0.90     2.20  173
  -6    6  -12     1.60     1.20  214
  -6    6  -12     0.50     2.00  279
  -6   -6  -12     1.20     2.00  146
   6   -6   12     2.50     1.40   44
   6    6   13     1.00     1.80   18
  -6    6  -13    -1.30     1.40  100
  -6    6  -13     0.30     2.30  173
  -6    6  -13     0.20     1.70  280
  -6   -6  -13     0.80     2.70  147
   6   -6   13    -0.20     1.40   45
   6    6   14     0.60     2.70   19
  -6    6  -14    -3.40     2.10  173
  -6    6  -14     1.40     2.80  281
  -6   -6  -14     1.30     2.90  147
   6    6   15     3.30     2.80   19
  -6    6  -15    -4.30     2.20  173
  -6    6  -15    -2.00     3.00  282
  -6   -6  -15     0.80     2.20  148
   6    6   16     1.60     2.00   20
  -6    6  -16     1.90     3.00  283
  -6   -6  -16     1.30     3.00  149
   6    6   17     9.40     3.30   21
  -6    6  -17    12.70     3.80  284
  -6   -6  -17    10.30     3.70  149
   6    6   18     0.70     3.10   21
  -6    6  -18     0.00     3.40  285
  -6   -6  -18     1.90     2.50  150
   6    6   19     9.60     3.60   22
  -6    6  -19     1.20     3.80  286
  -6   -6  -19    -2.20     3.80  151
   6    6   20    12.70     3.30   23
  -6    6  -20    11.50     3.50  287
  -6   -6  -20    23.30     4.80  152
   6    8  -17     2.60     3.70  256
  -6    8   17     1.20     2.80   54
   6   -8  -17     1.80     3.10  199
   6    8  -16     1.40     3.60  255
  -6    8   16     0.50     3.60   54
   6   -8  -16    -1.80     2.00  200
   6    8  -15     2.60     2.50  253
  -6    8   15     4.80     3.50   54
  -6    8   15     4.80     2.00  266
   6   -8  -15     0.80     2.90  201
  -6    8   14    -1.30     3.20   55
  -6    8   14     2.50     2.10  265
   6   -8  -14     1.20     2.60  201
  -6    8   13     3.30     2.60   55
  -6    8   13     5.10     2.10  265
   6   -8  -13     3.30     2.60  202
  -6    8   12     4.40     3.50   55
  -6    8   12     0.70     2.00  265
  -6   -8   12     1.20     0.80  174
   6   -8  -12     4.00     2.40  203
  -6    8   11    19.70     4.20   56
  -6    8   11    25.60     3.50  264
  -6   -8   11    21.60     2.00  169
   6   -8  -11    20.80     3.40  205
  -6    8   10    42.10     4.50   56
  -6    8   10    42.30     4.00  264
  -6   -8   10    37.40     2.90  165
  -6    8    9    12.90     3.30   57
  -6    8    9    16.00     2.80  264
  -6   -8    9    11.60     1.70  163
   6   -8   -9    12.90     2.40  208
   6    8   -8     3.50     2.60   99
  -6    8    8     7.10     3.20   57
  -6    8    8    11.80     2.70  265
  -6   -8    8    15.10     2.30  160
   6   -8   -8    11.70     2.50  209
  -6    8    7     1.00     2.00   58
  -6    8    7     2.70     2.30  265
  -6   -8    7     2.30     1.60  158
   6   -8   -7     1.10     1.60  212
  -6    8    6     3.00     2.60   59
  -6    8    6     8.60     2.20  265
  -6   -8    6     4.90     2.10  157
   6   -8   -6    -1.40     5.10   24
   6   -8   -6     7.20     2.00  214
   6    8   -5    58.10     4.30   27
  -6    8    5    45.80     4.80   60
  -6    8    5    63.00     5.30  265
  -6   -8    5    60.60     4.50  156
  -6   -8    5    64.20     3.80  201
   6   -8   -5    59.80     5.50   25
   6   -8   -5    56.50     4.40  217
   6    8   -4     1.80     1.90   26
  -6    8    4    -0.30     2.50   61
  -6    8    4     1.20     2.30  266
  -6   -8    4     2.00     1.90  155
   6   -8   -4    -2.40     3.10   26
   6   -8   -4     0.60     1.30  220
   6    8   -3    11.50     2.60   25
  -6    8    3     9.70     2.80   62
  -6    8    3    15.40     3.40  266
  -6   -8    3    11.20     2.40  154
  -6   -8    3    12.10     2.00  211
   6   -8   -3    11.00     3.40   26
   6   -8   -3    13.10     1.70  223
   6    8   -2     1.30     2.10   25
  -6    8    2    -1.60     1.40   63
  -6    8    2     2.00     2.70  267
  -6   -8    2    -0.80     2.00  153
  -6   -8    2     0.70     1.50  215
   6   -8   -2     1.20     2.90   27
   6   -8   -2     0.90     1.00  227
   6    8   -1     9.40     2.60   24
  -6    8    1     8.20     2.10   64
  -6    8    1     7.40     2.40  267
  -6   -8    1    12.90     2.80  153
   6   -8   -1    14.10     3.20   27
   6   -8   -1    10.10     1.60  232
   6    8    0     6.00     2.40   24
  -6    8    0    -0.40     2.30   65
  -6    8    0    -0.30     2.60  268
  -6   -8    0     5.50     2.30  152
  -6   -8    0     5.10     1.80  223
   6   -8    0     1.00     2.90   28
   6   -8    0     4.00     1.20  237
   6    8    1    86.70     5.90   23
  -6    8   -1    73.80     5.40   67
  -6   -8   -1    83.30     5.50  152
   6   -8    1    80.60     6.30   28
   6    8    2    -2.50     2.20   23
  -6    8   -2     1.70     2.20   69
  -6   -8   -2    -1.00     2.30  152
   6   -8    2     6.70     2.90   29
   6    8    3     4.10     1.90   23
  -6    8   -3    -0.60     2.20   70
  -6    8   -3     2.80     2.80  269
  -6   -8   -3     2.90     2.60  152
  -6   -8   -3     6.00     2.00  232
   6   -8    3     2.50     2.40   29
   6    8    4    -0.20     2.60   23
  -6    8   -4     0.80     2.10   72
  -6    8   -4    -0.80     2.00  270
  -6   -8   -4    -1.30     2.60  151
  -6   -8   -4     1.20     2.10  234
   6   -8    4     4.10     2.40   29
   6    8    5     3.90     2.70   23
  -6    8   -5     0.40     2.10   74
  -6    8   -5     2.70     3.10  271
  -6   -8   -5     6.20     3.00  151
  -6   -8   -5     1.50     2.10  236
   6    8    6     3.20     2.10   23
  -6    8   -6     2.90     2.30   76
  -6    8   -6     7.70     3.30  272
  -6   -8   -6     5.40     3.00  152
  -6   -8   -6     3.30     2.40  238
   6    8    7     2.90     2.10   23
  -6    8   -7     1.50     3.00  272
  -6   -8   -7     0.30     3.00  152
  -6   -8   -7     3.70     2.60  240
   6    8    8     9.80     3.20   23
  -6    8   -8    -1.40     2.20  273
  -6   -8   -8    10.30     3.10  152
  -6   -8   -8     1.70     2.70  241
   6    8    9     7.00     3.40   23
  -6    8   -9     3.60     2.70  274
  -6   -8   -9     0.80     2.10  152
   6    8   10    -0.40     3.20   24
  -6    8  -10     6.00     3.60  275
  -6   -8  -10     1.70     3.10  152
   6    8   11     2.00     2.20   24
  -6    8  -11     1.20     3.90  276
  -6   -8  -11     3.40     3.60  153
   6    8   12     0.60     3.30   24
  -6    8  -12     0.30     3.60  276
  -6   -8  -12     0.80     2.50  153
   6    8   13     4.90     3.70   25
  -6    8  -13     1.20     4.10  277
  -6   -8  -13     4.60     3.90  153
   6    8   14     1.10     2.40   25
  -6    8  -14    -2.50     4.00  278
  -6   -8  -14     4.50     4.10  154
   6    8   15    12.40     4.40   25
  -6    8  -15    12.30     5.30  279
  -6   -8  -15    11.30     3.60  154
  -6   10    3     5.90     4.00  267
  -6  -10    3     3.30     2.70  164
  -6   10    2     5.80     4.30  267
  -6  -10    2     8.30     2.90  163
  -6   10    1     0.80     3.90  268
  -6  -10    1    -2.30     2.60  162
  -6   10    0    22.20     4.40  268
  -6  -10    0    17.20     3.60  161
   7    1  -28    -0.50     2.70  201
  -7    1   28    -3.80     2.30   67
  -7   -1   28     0.40     1.70   80
   7   -1  -28    -2.60     3.10  198
   7    1  -27     1.80     4.00  201
  -7    1   27     2.50     2.20   66
  -7   -1   27    -0.90     1.20   79
   7   -1  -27    -2.40     2.90  198
   7    1  -26    -5.40     3.60  201
  -7    1   26    -3.30     1.90   66
  -7   -1   26    -0.30     1.50   79
   7   -1  -26    -0.80     4.30  198
   7    1  -25    15.90     3.40  201
  -7    1   25    17.40     2.90   65
  -7   -1   25    17.00     2.40   78
   7   -1  -25    24.00     4.70  198
   7    1  -24     0.50     2.40  201
  -7    1   24     4.20     2.00   65
  -7   -1   24     1.80     1.30   78
   7   -1  -24     0.00     3.50  198
   7    1  -23     8.30     2.20   15
   7    1  -23    28.50     3.50  201
  -7    1   23    15.60     2.40   65
  -7   -1   23    16.60     2.00   78
   7   -1  -23    11.90     3.20  198
   7    1  -22    15.80     2.50   18
   7    1  -22    30.60     4.20  201
  -7    1   22    25.90     2.90   65
  -7    1   22    21.00     2.80  149
  -7   -1   22    21.10     2.40   77
  -7   -1   22    20.90     2.40  146
   7   -1  -22    15.00     3.20  198
   7    1  -21    -2.20     1.80   21
   7    1  -21    -3.30     2.70  202
  -7    1   21    -1.30     1.40   65
  -7    1   21    -2.00     1.70  151
  -7   -1   21     0.90     1.10   77
  -7   -1   21    -0.10     1.20  149
   7   -1  -21     1.20     2.70  198
   7    1  -20     3.80     1.90   24
   7    1  -20     1.50     1.70  202
  -7    1   20     2.20     1.60   65
  -7    1   20     2.70     1.70  153
  -7   -1   20     3.90     1.10   78
  -7   -1   20     3.30     1.30  153
   7   -1  -20    -0.70     3.20   25
   7   -1  -20     0.80     2.80  198
   7    1  -19     9.70     2.00   27
   7    1  -19     1.30     2.20  203
   7    1  -19     6.40     0.60  289
   7    1  -19     4.40     0.50  309
  -7    1   19     6.50     1.80   65
  -7    1   19     3.90     1.70  155
  -7   -1   19     4.00     1.20   78
  -7   -1   19     8.00     1.70  156
   7   -1  -19     2.10     2.00   27
   7   -1  -19     5.40     2.00  199
   7    1  -18     8.20     1.70   30
   7    1  -18     8.30     2.30  203
   7    1  -18     7.00     0.80  280
   7    1  -18     7.30     0.70  312
  -7    1   18     5.60     1.60   65
  -7    1   18     9.20     1.90  158
  -7   -1   18     8.80     1.40   78
  -7   -1   18    10.10     1.70  159
   7   -1  -18     5.00     2.10   29
   7   -1  -18     9.00     2.70  199
   7    1  -17     4.80     1.50   34
   7    1  -17     5.40     2.10  204
   7    1  -17     6.30     0.80  272
   7    1  -17     6.60     0.80  314
  -7    1   17     7.40     1.60   65
  -7    1   17     8.30     1.80  160
  -7   -1   17     6.00     1.30   79
  -7   -1   17     3.60     1.20  162
   7   -1  -17     8.60     2.10   31
   7   -1  -17     5.00     2.50  200
   7    1  -16    28.80     2.60   37
   7    1  -16    21.60     2.70  205
   7    1  -16    28.10     1.90  264
   7    1  -16    24.70     1.60  315
  -7    1   16    34.00     2.90   66
  -7    1   16    28.80     2.80  162
  -7   -1   16    25.30     2.20   79
  -7   -1   16    30.80     2.30  166
   7   -1  -16    31.70     3.10   34
   7    1  -15    51.70     3.30   41
   7    1  -15    60.20     3.00  256
   7    1  -15    57.60     2.80  315
  -7    1   15    61.70     4.20   66
  -7    1   15    55.70     4.10  165
  -7   -1   15    59.60     3.90   80
  -7   -1   15    53.30     3.30  169
  -7   -1   15    55.80     4.20  180
   7   -1  -15    50.10     3.80   36
   7    1  -14     4.30     1.50   44
   7    1  -14     5.30     0.80  315
  -7    1   14     4.20     1.40   67
  -7    1   14     4.40     1.20  167
  -7    1   14     2.20     1.60  179
  -7   -1   14     6.70     1.10   81
  -7   -1   14     7.00     1.30  173
  -7   -1   14     3.20     1.20  182
   7   -1  -14     6.70     1.70   38
   7    1  -13    23.10     2.00   48
   7    1  -13    24.80     2.40  208
   7    1  -13    22.10     1.60  315
  -7    1   13    25.60     2.30  169
  -7    1   13    24.90     2.80  181
  -7   -1   13    25.80     2.00  176
  -7   -1   13    23.90     2.50  184
   7   -1  -13    23.90     2.70   41
   7   -1  -13    22.00     2.40  203
   7    1  -12     1.80     1.20   51
   7    1  -12     3.20     1.50  209
   7    1  -12     0.70     0.70  315
  -7    1   12     3.90     1.10  172
  -7    1   12     1.10     1.40  183
  -7   -1   12     2.80     1.10  187
   7   -1  -12     4.90     1.50   43
   7    1  -11     0.80     0.90   55
   7    1  -11     0.80     1.00  211
   7    1  -11     0.50     0.70  314
  -7    1   11     2.20     1.30  174
  -7    1   11     2.60     1.50  186
  -7   -1   11     1.60     1.30  189
   7   -1  -11     3.60     1.40   46
   7   -1  -11     0.80     0.40  258
   7    1  -10     2.50     1.10   58
   7    1  -10     2.20     1.40  213
   7    1  -10     1.40     0.70  313
  -7    1   10     1.20     1.30  177
  -7    1   10     2.00     1.10  188
  -7   -1   10     0.80     1.20  192
   7   -1  -10     2.80     1.40   48
   7   -1  -10     0.40     1.40  207
   7   -1  -10     0.90     0.40  268
   7    1   -9   156.70     7.20   62
   7    1   -9   155.50     7.50  215
   7    1   -9   155.10     6.70  313
  -7    1    9   153.70     7.30  190
  -7    1    9   156.40     6.50  326
  -7   -1    9   153.90     6.80   87
  -7   -1    9   150.60     7.30  195
   7   -1   -9   150.20     7.90   51
   7   -1   -9   140.90     7.00  209
   7   -1   -9   153.30     6.50  273
   7    1   -8   189.10     8.70   65
   7    1   -8   194.70     8.30  217
   7    1   -8   203.70     8.80  312
  -7    1    8   182.10     8.20   73
  -7    1    8   210.40     8.50  193
  -7    1    8   195.20     7.70  320
  -7   -1    8   185.80     9.00   89
  -7   -1    8   199.80     8.60  198
   7   -1   -8   202.00     8.80   53
   7   -1   -8   213.40     8.90  211
   7   -1   -8   191.90     8.30  276
   7    1   -7    62.50     3.90   68
   7    1   -7    58.40     3.60  219
   7    1   -7    62.90     3.60  311
  -7    1    7    65.20     4.00   74
  -7    1    7    67.70     3.90  196
  -7    1    7    57.60     2.80  315
  -7   -1    7    55.40     3.60   90
  -7   -1    7    52.10     3.30  201
   7   -1   -7    64.70     4.20   56
   7   -1   -7    65.90     3.80  213
   7   -1   -7    62.70     3.40  278
   7    1   -6   391.80    14.80   71
   7    1   -6   385.60    14.90  222
   7    1   -6   391.70    14.90  310
  -7    1    6   372.10    14.70   76
  -7    1    6   384.50    15.20  198
  -7    1    6   360.10    14.10  311
  -7   -1    6   365.60    14.30   92
  -7   -1    6   389.80    14.60  204
   7   -1   -6   374.90    15.20   58
   7   -1   -6   384.50    14.70  215
   7   -1   -6   390.20    14.10  280
   7    1   -5   269.30    11.70   74
   7    1   -5   252.30    10.10  225
   7    1   -5   272.70    10.30  309
  -7    1    5   262.20    10.60   78
  -7    1    5   272.70    10.70  201
  -7    1    5   253.90    10.40  308
  -7   -1    5   261.80    10.60   94
  -7   -1    5   265.80    10.70  208
   7   -1   -5   278.60    10.50   61
   7   -1   -5   258.40    10.40  218
   7   -1   -5   247.50    10.50  281
   7    1   -4     2.40     1.10  227
   7    1   -4     2.40     0.70  308
  -7    1    4     1.90     1.10   80
  -7    1    4     3.40     1.20  204
  -7    1    4     1.70     0.80  306
  -7   -1    4     4.90     1.10   95
  -7   -1    4     2.50     0.80  211
  -7   -1    4     1.00     0.90  329
   7   -1   -4     3.10     1.00   63
   7   -1   -4     3.60     1.20  221
   7   -1   -4     3.20     0.80  282
   7    1   -3    87.10     4.60   80
   7    1   -3    90.50     5.10  230
   7    1   -3    80.70     4.40  307
  -7    1    3    86.40     4.40   82
  -7    1    3    96.90     4.60  208
  -7    1    3    87.20     4.40  304
  -7   -1    3    90.00     4.40   97
  -7   -1    3    82.20     4.10  214
  -7   -1    3    81.90     4.40  327
   7   -1   -3    91.30     4.80   65
   7   -1   -3    92.00     4.60  224
   7   -1   -3    92.70     4.50  282
   7    1   -2   231.40    10.60   82
   7    1   -2   221.10     9.40  233
   7    1   -2   234.40     9.30  306
  -7    1    2   259.40     9.60   84
  -7    1    2   234.70     9.40  211
  -7    1    2   229.10     8.80  303
  -7   -1    2   242.00     9.80   99
  -7   -1    2   250.30     9.80  217
  -7   -1    2   235.30    10.20  324
   7   -1   -2   247.40    10.10   68
   7   -1   -2   238.60     9.90  227
   7   -1   -2   228.30     9.00  283
   7    1   -1     2.70     1.10   85
   7    1   -1     3.40     1.20  237
   7    1   -1     1.70     1.00  305
  -7    1    1     4.80     1.20   86
  -7    1    1     4.20     0.80  214
  -7    1    1     3.90     0.90  302
  -7   -1    1     5.00     1.00  101
  -7   -1    1     6.20     1.30  221
  -7   -1    1     6.60     1.30  322
   7   -1   -1     5.30     1.10   70
   7   -1   -1     4.50     1.00  230
   7   -1   -1     3.20     1.00  283
   7    1    0    88.30     5.30   87
   7    1    0    86.70     4.40  240
   7    1    0    90.00     4.60  304
  -7    1    0    86.10     4.40   88
  -7    1    0    91.10     4.60  217
  -7   -1    0    81.60     4.40  103
  -7   -1    0    77.90     4.50  224
   7   -1    0   100.80     5.00   72
   7   -1    0    82.90     4.40  234
   7   -1    0    86.40     4.20  283
   7    1    1     6.90     1.30   89
   7    1    1     5.00     1.10  243
   7    1    1     7.60     1.40  302
  -7    1   -1     8.00     1.20   90
  -7    1   -1     6.20     1.20  220
  -7   -1   -1     5.80     1.40  105
  -7   -1   -1     9.20     1.20  227
   7   -1    1     5.60     1.10   74
   7   -1    1     2.90     0.90  237
   7   -1    1     3.80     1.10  283
   7    1    2   161.60     8.40   90
   7    1    2   147.00     7.00  246
   7    1    2   150.10     8.00  301
  -7    1   -2   162.80     6.70   92
  -7    1   -2   147.30     7.10  223
  -7   -1   -2   174.30     7.30  107
  -7   -1   -2   170.50     7.70  230
  -7   -1   -2   159.70     7.30  318
   7   -1    2   178.00     8.20   76
   7   -1    2   163.70     7.20  240
   7   -1    2   164.20     7.50  282
   7    1    3   148.90     8.40   92
   7    1    3   162.50     7.10  249
   7    1    3   172.70     8.10  300
  -7    1   -3   153.20     6.60   95
  -7    1   -3   151.50     7.30  226
  -7   -1   -3   169.70     7.30  108
  -7   -1   -3   157.50     7.40  232
  -7   -1   -3   156.20     7.00  317
   7   -1    3   164.80     7.80   78
   7   -1    3   163.00     7.10  244
   7   -1    3   162.00     7.30  282
   7    1    4   292.90    14.60   93
   7    1    4   296.40    12.80  299
  -7    1   -4   277.60    11.60   97
  -7    1   -4   298.70    13.60  229
  -7   -1   -4   289.00    11.70  110
  -7   -1   -4   301.10    12.10  235
   7   -1    4   292.80    12.90   79
   7   -1    4   284.90    11.40  247
   7   -1    4   318.20    12.40  282
   7    1    5    24.70     2.50  298
  -7    1   -5    30.20     2.50   99
  -7    1   -5    28.10     2.50  299
  -7   -1   -5    22.90     1.90  112
  -7   -1   -5    29.60     2.40  237
   7   -1    5    27.10     2.50   81
   7   -1    5    27.50     2.20  250
   7   -1    5    31.80     2.50  281
   7    1    6    50.70     3.40  296
  -7    1   -6    44.30     2.90  102
  -7    1   -6    49.70     3.30  234
  -7    1   -6    45.30     3.20  299
  -7   -1   -6    45.30     3.00  114
  -7   -1   -6    46.10     3.20  239
   7   -1    6    46.70     3.20   82
   7   -1    6    43.50     3.10  281
   7    1    7     2.70     1.40   96
   7    1    7    -1.70     1.20  295
  -7    1   -7     1.20     0.80  104
  -7    1   -7     0.30     1.10  236
  -7    1   -7    -0.80     1.20  299
  -7   -1   -7     0.40     1.30  116
  -7   -1   -7    -0.50     0.90  241
   7   -1    7     0.10     0.80   83
   7   -1    7     1.60     1.40  280
   7    1    8     0.90     1.10   97
   7    1    8     0.00     0.90  294
  -7    1   -8    -1.00     1.00  106
  -7    1   -8     1.00     1.20  238
  -7    1   -8    -0.80     1.20  300
  -7   -1   -8     1.40     1.30  117
  -7   -1   -8     0.50     1.30  243
  -7   -1   -8     0.20     0.80  314
   7   -1    8    -0.80     1.10   84
   7   -1    8     1.30     1.30  280
   7    1    9    20.80     2.40   98
   7    1    9    14.80     2.00  293
  -7    1   -9    21.00     2.10  109
  -7    1   -9    22.00     2.30  239
  -7    1   -9    19.30     2.40  300
  -7   -1   -9    21.30     2.10  119
  -7   -1   -9    19.90     2.20  244
  -7   -1   -9    21.20     2.10  314
   7   -1    9    19.80     2.30   85
   7   -1    9    19.20     2.20  279
   7    1   10    19.90     2.40   98
   7    1   10    15.90     2.40  292
  -7    1  -10    10.60     1.60  111
  -7    1  -10    13.50     1.80  241
  -7    1  -10    13.10     2.20  300
  -7   -1  -10    12.90     1.70  121
  -7   -1  -10    11.60     2.10  245
  -7   -1  -10    15.70     2.10  314
   7   -1   10    14.10     2.00   86
   7   -1   10    12.20     2.20  278
   7    1   11    45.90     4.30   99
   7    1   11    59.30     4.20  291
  -7    1  -11    57.10     3.40  113
  -7    1  -11    50.20     4.00  242
  -7    1  -11    47.10     3.90  301
  -7   -1  -11    46.70     3.60  123
  -7   -1  -11    48.50     3.80  246
  -7   -1  -11    56.90     3.80  314
   7   -1   11    54.90     3.90   87
   7   -1   11    54.80     4.20  278
   7    1   12     0.30     1.20   99
   7    1   12     2.90     1.90  289
  -7    1  -12    -0.60     1.30  115
  -7    1  -12     0.90     1.50  243
  -7    1  -12     0.40     1.20  301
  -7   -1  -12     1.30     1.60  124
  -7   -1  -12     1.00     1.70  247
  -7   -1  -12     2.40     1.60  314
   7   -1   12    -1.20     1.30   87
   7   -1   12    -1.20     1.20  277
   7    1   13     2.10     1.90   99
   7    1   13     2.20     1.90  288
  -7    1  -13     0.40     1.30  118
  -7    1  -13     1.50     1.70  244
  -7    1  -13    -0.10     1.80  301
  -7   -1  -13    -0.90     1.20  126
  -7   -1  -13     1.20     1.90  248
  -7   -1  -13     0.90     1.60  314
   7   -1   13     3.60     1.70   88
   7   -1   13     3.00     2.00  276
   7    1   14     7.10     2.20   99
   7    1   14    10.10     2.20  287
  -7    1  -14    10.30     2.10  120
  -7    1  -14    13.10     2.40  245
  -7    1  -14     8.80     1.90  302
  -7   -1  -14     9.30     2.20  128
  -7   -1  -14     9.00     2.20  249
  -7   -1  -14     9.00     1.80  314
   7   -1   14    14.50     2.30   88
   7   -1   14    10.00     2.50  275
   7    1   15     7.60     2.50  100
   7    1   15     8.10     2.50  286
  -7    1  -15     4.90     1.50  122
  -7    1  -15     7.50     2.40  302
  -7   -1  -15     6.10     2.10  129
  -7   -1  -15     3.40     2.40  250
  -7   -1  -15    11.00     2.20  314
   7   -1   15     5.50     2.10   88
   7   -1   15     4.50     2.40  275
   7    1   16    17.90     2.70    2
   7    1   16    16.20     3.00  100
   7    1   16    12.90     3.00  285
  -7    1  -16    10.80     2.10  124
[truncated: 283,481 more chars]
